# Supplementary material for: catena-Poly[[tetra­aqua­zinc(II)]-μ-1,3,4-thia­diazol-2,5-diyldithio­diacetato-κ2 O:O′]
Source: Acta Crystallogr Sect E Struct Rep Online. 2008 May 10;64(Pt 6):m794. doi: 10.1107/S1600536808013251 (PMC2961446; doi:10.1107/S1600536808013251)
Supplement: Supplementary file 1 [file e-64-0m794-sup1.cif]

##############################################################################
###                                                                        ###
###        Electronic paper (Acta Crystallographica Section E)             ###
###                                                                        ###
##############################################################################
#                                                                            #
# This CIF contains the data in a paper accepted for publication in Acta     #
# Crystallographica Section E. It conforms to the requirements of Notes      #
# for Authors for Section E, and has been peer reviewed under the auspices   #
# of the IUCr Commission on Journals.                                        #
#                                                                            #
# Full details of the Crystallographic Information File format               #
# are given in the paper "The Crystallographic Information File (CIF):       #
# a New Standard Archive File for Crystallography" by S. R. Hall, F. H.      #
# Allen and I. D. Brown [Acta Cryst. (1991), A47, 655-685].                  #
#                                                                            #
# The current version of the core CIF dictionary is obtainable from          #
# ftp://ftp.iucr.org/pub/cif_core.dic. The current version number is 2.4.    #
#                                                                            #
# Software is freely available for graphical display of the structure(s) in  #
# this CIF.  For information consult the CIF home page http://www.iucr.org/  #
# cif/home.html                                                              #
#                                                                            #
# This file may be used for bona fide research purposes within the           #
# scientific community so long as proper attribution is given to the journal # 
# article from which it was obtained.                                        #
#                                                                            #
##############################################################################
                                             
data_global
_journal_date_recd_electronic     2008-04-12
_journal_date_accepted     2008-05-05
_journal_name_full     'Acta Crystallographica, Section E'
_journal_year     2008
_journal_volume     64
_journal_issue      6
_journal_page_first     m794
_journal_page_last     m794
_journal_paper_category     QM
_journal_coeditor_code     NG2446
_publ_contact_author_name     'Dr Jin-Sheng Gao'
_publ_contact_author_address
;
College of Chemistry and Materials Science
Heilongjiang University
Harbin 150080
People's Republic of China
;
_publ_contact_author_email     hgf1000@163.com
_publ_contact_author_fax     '(86)451 8660 9151'
_publ_contact_author_phone     '(86)451 8660 9001'
_publ_section_title
;\
<i>catena</i>-Poly[[tetraaquazinc(II)]-\m-1,3,4-thiadiazol-2,5-\
diyldithiodiacetato-\k^2^<i>O</i>:<i>O</i>']
;
loop_
    _publ_author_name
    _publ_author_address
    'Yu, Ying-Hui'
;
College of Chemistry and Materials Science
Heilongjiang University
Harbin 150080
People's Republic of China
;
    'He, Chuan'
;
School of Resources and Safety Engineering
China University of Mining and Techology (Beijing Campus)
Beijing 100083
People's Republic of China
;
    'Hou, Guang-Feng'
;
College of Chemistry and Materials Science
Heilongjiang University
Harbin 150080
People's Republic of China
;
    'Gao, Jin-Sheng'
;
College of Chemistry and Materials Science
Heilongjiang University
Harbin 150080
People's Republic of China
;
    'Zhang, Hong-Kun'
;
Department of Food and Environmental Engineering
Heilongjiang East College
Harbin 150086
People's Republic of China
;
data_I
_chemical_name_systematic
;
<i>catena</i>-Poly[[tetraaquazinc(II)]-\m-1,3,4-thiadiazol-2,5-\
diyldithiodiacetato-\k^2^<i>O</i>:<i>O</i>']
;
_chemical_name_common     ?
_chemical_formula_moiety     'Zn (C6 H4 N2 O4 S3) (H2 O)4'
_chemical_formula_sum     'C6 H12 N2 O8 S3 Zn'
_chemical_formula_iupac     '[Zn (C6 H4 N2 O4 S3) (H2 O)4]'
_chemical_formula_weight     401.73
_chemical_melting_point     ?
_symmetry_cell_setting     Monoclinic
_symmetry_space_group_name_H-M     'P 21'
_symmetry_space_group_name_Hall     'P 2yb'
loop_
    _symmetry_equiv_pos_as_xyz
    'x, y, z'
    '-x, y+1/2, -z'
_cell_length_a     5.1554(10)
_cell_length_b     9.5043(19)
_cell_length_c     13.627(3)
_cell_angle_alpha     90.00
_cell_angle_beta     94.82(3)
_cell_angle_gamma     90.00
_cell_volume     665.3(2)
_cell_formula_units_Z     2
_cell_measurement_reflns_used     6179
_cell_measurement_theta_min     3.00
_cell_measurement_theta_max     27.49
_cell_measurement_temperature     291(2)
_exptl_crystal_description     block
_exptl_crystal_colour     colorless
_exptl_crystal_size_max     0.42
_exptl_crystal_size_mid     0.18
_exptl_crystal_size_min     0.18
_exptl_crystal_density_diffrn     2.005
_exptl_crystal_density_meas     ?
_exptl_crystal_density_method     'not measured'
_exptl_crystal_F_000     408
_exptl_absorpt_coefficient_mu     2.354
_exptl_absorpt_correction_type     multi-scan
_exptl_absorpt_process_details     '(ABSCOR; Higashi, 1995)'
_exptl_absorpt_correction_T_min     0.4387
_exptl_absorpt_correction_T_max     0.6753
_exptl_special_details
;
;
_diffrn_ambient_temperature     291(2)
_diffrn_radiation_type     MoK\a
_diffrn_radiation_wavelength     0.71073
_diffrn_radiation_source     'fine-focus sealed tube'
_diffrn_radiation_monochromator     graphite
_diffrn_measurement_device_type     'Rigaku R-AXIS RAPID'
_diffrn_measurement_method     \w
_diffrn_detector_area_resol_mean     ?
_diffrn_reflns_number     6408
_diffrn_reflns_av_R_equivalents     0.0220
_diffrn_reflns_av_sigmaI/netI     0.0348
_diffrn_reflns_theta_min     3.00
_diffrn_reflns_theta_max     27.48
_diffrn_reflns_theta_full     27.48
_diffrn_measured_fraction_theta_max     0.994
_diffrn_measured_fraction_theta_full     0.994
_diffrn_reflns_limit_h_min     -6
_diffrn_reflns_limit_h_max     6
_diffrn_reflns_limit_k_min     -11
_diffrn_reflns_limit_k_max     12
_diffrn_reflns_limit_l_min     -17
_diffrn_reflns_limit_l_max     17
_diffrn_standards_number     0
_diffrn_standards_interval_count     0
_diffrn_standards_interval_time     0
_diffrn_standards_decay_%     0
_refine_special_details
;
Refinement of <i>F</i>^2^ against ALL reflections. The weighted <i>R</i>-factor
<i>wR</i> and goodness of fit <i>S</i> are based on <i>F</i>^2^, conventional
<i>R</i>-factors <i>R</i> are based on <i>F</i>, with <i>F</i> set to zero for
negative <i>F</i>^2^. The threshold expression of <i>F</i>^2^ >
\s(<i>F</i>^2^) is used only for calculating <i>R</i>-factors(gt) <i>etc</i>.
and is not relevant to the choice of reflections for refinement.
<i>R</i>-factors based on <i>F</i>^2^ are statistically about twice as large
as those based on <i>F</i>, and <i>R</i>- factors based on ALL data will be
even larger.
;
_reflns_number_total     2774
_reflns_number_gt     2624
_reflns_threshold_expression     I>2\s(I)
_refine_ls_structure_factor_coef     Fsqd
_refine_ls_matrix_type     full
_refine_ls_R_factor_all     0.0229
_refine_ls_R_factor_gt     0.0210
_refine_ls_wR_factor_gt     0.0457
_refine_ls_wR_factor_ref     0.0462
_refine_ls_goodness_of_fit_ref     1.059
_refine_ls_restrained_S_all     1.059
_refine_ls_number_reflns     2774
_refine_ls_number_parameters     181
_refine_ls_number_restraints     1
_refine_ls_hydrogen_treatment     constr
_refine_ls_weighting_scheme     calc
_refine_ls_weighting_details
                 'calc w=1/[\s^2^(Fo^2^)+(0.0189P)^2^] where P=(Fo^2^+2Fc^2^)/3'
_atom_sites_solution_hydrogens     geom
_atom_sites_solution_primary     direct
_atom_sites_solution_secondary     difmap
_refine_ls_shift/su_max     0.001
_refine_ls_shift/su_mean     0.000
_refine_diff_density_max     0.263
_refine_diff_density_min     -0.325
_refine_ls_extinction_method     none
_refine_ls_extinction_coef     ?
_refine_ls_abs_structure_details     'Flack (1983), 1151 Friedel pairs'
_refine_ls_abs_structure_Flack     0.014(8)
loop_
    _atom_type_symbol
    _atom_type_description
    _atom_type_scat_dispersion_real
    _atom_type_scat_dispersion_imag
    _atom_type_scat_source
    'C' 'C' 0.0033 0.0016
                         'International Tables Vol C Tables 4.2.6.8 and 6.1.1.4'
    'H' 'H' 0.0000 0.0000
                         'International Tables Vol C Tables 4.2.6.8 and 6.1.1.4'
    'N' 'N' 0.0061 0.0033
                         'International Tables Vol C Tables 4.2.6.8 and 6.1.1.4'
    'O' 'O' 0.0106 0.0060
                         'International Tables Vol C Tables 4.2.6.8 and 6.1.1.4'
    'Zn' 'Zn' 0.2839 1.4301
                         'International Tables Vol C Tables 4.2.6.8 and 6.1.1.4'
    'S' 'S' 0.1246 0.1234
                         'International Tables Vol C Tables 4.2.6.8 and 6.1.1.4'
_computing_data_collection     'RAPID-AUTO (Rigaku, 1998)'
_computing_cell_refinement     'RAPID-AUTO (Rigaku, 1998)'
_computing_data_reduction     'CrystalStructure (Rigaku/MSC, 2002)'
_computing_structure_solution     'SHELXS97 (Sheldrick, 2008)'
_computing_structure_refinement     'SHELXL97 (Sheldrick, 2008)'
_computing_molecular_graphics     'SHELXTL (Sheldrick, 2008)'
_computing_publication_material     'SHELXL97 (Sheldrick, 2008)'
loop_
    _atom_site_type_symbol
    _atom_site_label
    _atom_site_fract_x
    _atom_site_fract_y
    _atom_site_fract_z
    _atom_site_U_iso_or_equiv
    _atom_site_adp_type
    _atom_site_calc_flag
    _atom_site_refinement_flags
    _atom_site_occupancy
    _atom_site_disorder_assembly
    _atom_site_disorder_group
    C C1 -0.1447(4) 0.4252(3) 1.17156(18) 0.0201(5) Uani d . 1 . .
    C C2 -0.3790(4) 0.4114(3) 1.09577(18) 0.0218(5) Uani d . 1 . .
    H H1 -0.5359 0.4172 1.1301 0.026 Uiso calc R 1 . .
    H H2 -0.3749 0.3184 1.0665 0.026 Uiso calc R 1 . .
    C C3 -0.1709(4) 0.4813(2) 0.92174(18) 0.0199(5) Uani d . 1 . .
    C C4 0.1357(4) 0.3689(2) 0.82727(18) 0.0213(5) Uani d . 1 . .
    C C5 0.4372(4) 0.3491(3) 0.67199(16) 0.0211(4) Uani d . 1 . .
    H H3 0.4337 0.4499 0.6833 0.025 Uiso calc R 1 . .
    H H4 0.6113 0.3248 0.6558 0.025 Uiso calc R 1 . .
    C C6 0.2476(4) 0.3147(2) 0.58475(18) 0.0207(5) Uani d . 1 . .
    N N1 -0.1311(4) 0.5509(2) 0.84268(16) 0.0278(5) Uani d . 1 . .
    N N2 0.0486(4) 0.4848(2) 0.78684(16) 0.0280(5) Uani d . 1 . .
    O O1 -0.1686(3) 0.3552(2) 1.24944(12) 0.0262(4) Uani d . 1 . .
    O O2 0.0419(3) 0.5006(2) 1.15424(13) 0.0272(4) Uani d . 1 . .
    O O3 0.0336(3) 0.2622(2) 0.59581(14) 0.0328(4) Uani d . 1 . .
    O O4 0.3282(3) 0.3463(3) 0.50187(11) 0.0275(3) Uani d . 1 . .
    O O5 -0.0626(3) 0.14243(19) 0.39464(14) 0.0290(4) Uani d . 1 . .
    H H5 -0.0598 0.0891 0.3447 0.044 Uiso d R 1 . .
    H H6 0.0049 0.1028 0.4466 0.044 Uiso d R 1 . .
    O O6 -0.2103(3) 0.45593(19) 0.44603(14) 0.0279(4) Uani d . 1 . .
    H H7 -0.3137 0.5040 0.4074 0.042 Uiso d R 1 . .
    H H8 -0.3032 0.3988 0.4759 0.042 Uiso d R 1 . .
    O O7 0.2564(3) 0.54165(19) 0.33802(14) 0.0274(4) Uani d . 1 . .
    H H9 0.2034 0.5402 0.2772 0.041 Uiso d R 1 . .
    H H10 0.1894 0.6112 0.3658 0.041 Uiso d R 1 . .
    O O8 0.3690(3) 0.2453(2) 0.29289(14) 0.0291(4) Uani d . 1 . .
    H H11 0.5185 0.2761 0.2817 0.044 Uiso d R 1 . .
    H H12 0.3081 0.1896 0.2479 0.044 Uiso d R 1 . .
    S S1 -0.40220(11) 0.53897(6) 0.99806(5) 0.02380(13) Uani d . 1 . .
    S S2 0.00595(10) 0.32704(7) 0.93689(4) 0.02359(12) Uani d . 1 . .
    S S3 0.37405(12) 0.26074(7) 0.78411(5) 0.02603(14) Uani d . 1 . .
    Zn Zn1 0.09545(4) 0.34105(3) 0.374965(19) 0.02112(7) Uani d . 1 . .
loop_
    _atom_site_aniso_label
    _atom_site_aniso_U_11
    _atom_site_aniso_U_22
    _atom_site_aniso_U_33
    _atom_site_aniso_U_12
    _atom_site_aniso_U_13
    _atom_site_aniso_U_23
    C1 0.0183(10) 0.0232(12) 0.0194(14) 0.0027(9) 0.0046(9) -0.0024(10)
    C2 0.0213(10) 0.0259(12) 0.0183(13) -0.0012(9) 0.0025(9) 0.0012(10)
    C3 0.0216(11) 0.0202(12) 0.0177(13) 0.0025(9) 0.0008(8) -0.0002(9)
    C4 0.0243(10) 0.0253(14) 0.0143(12) 0.0034(9) 0.0026(8) 0.0016(9)
    C5 0.0212(9) 0.0246(11) 0.0180(11) 0.0037(11) 0.0039(8) 0.0002(12)
    C6 0.0219(10) 0.0218(13) 0.0187(12) 0.0012(9) 0.0043(8) -0.0012(9)
    N1 0.0349(11) 0.0273(11) 0.0222(12) 0.0108(9) 0.0086(9) 0.0074(9)
    N2 0.0352(11) 0.0306(12) 0.0193(12) 0.0100(9) 0.0089(9) 0.0079(9)
    O1 0.0229(7) 0.0355(10) 0.0199(9) -0.0069(8) -0.0007(6) 0.0066(9)
    O2 0.0226(8) 0.0360(10) 0.0233(10) -0.0072(7) 0.0047(7) 0.0047(8)
    O3 0.0296(9) 0.0432(11) 0.0261(11) -0.0132(8) 0.0053(8) 0.0036(9)
    O4 0.0249(7) 0.0422(9) 0.0159(8) -0.0072(9) 0.0044(6) -0.0006(10)
    O5 0.0394(10) 0.0293(9) 0.0182(10) -0.0110(8) 0.0016(7) -0.0012(8)
    O6 0.0249(8) 0.0308(10) 0.0291(11) -0.0037(7) 0.0088(7) 0.0034(8)
    O7 0.0337(9) 0.0244(9) 0.0250(10) -0.0053(7) 0.0079(7) -0.0032(8)
    O8 0.0223(8) 0.0364(11) 0.0296(11) -0.0093(7) 0.0075(7) -0.0132(8)
    S1 0.0246(3) 0.0267(3) 0.0207(3) 0.0070(2) 0.0053(2) 0.0032(2)
    S2 0.0284(2) 0.0245(3) 0.0185(3) 0.0081(3) 0.0058(2) 0.0065(3)
    S3 0.0302(3) 0.0303(3) 0.0183(3) 0.0106(3) 0.0058(2) 0.0043(3)
    Zn1 0.02055(11) 0.02492(14) 0.01799(14) -0.00523(11) 0.00214(9) -0.00268(13)
_geom_special_details
;
All e.s.d.'s (except the e.s.d. in the dihedral angle between two l.s. planes)
are estimated using the full covariance matrix. The cell e.s.d.'s are taken
into account individually in the estimation of e.s.d.'s in distances, angles
and torsion angles; correlations between e.s.d.'s in cell parameters are only
used when they are defined by crystal symmetry. An approximate (isotropic)
treatment of cell e.s.d.'s is used for estimating e.s.d.'s involving l.s.
planes.
;
loop_
    _geom_bond_atom_site_label_1
    _geom_bond_atom_site_label_2
    _geom_bond_site_symmetry_2
    _geom_bond_distance
    _geom_bond_publ_flag
    C1 O2 . 1.238(3) ?
    C1 O1 . 1.267(3) ?
    C1 C2 . 1.527(3) ?
    C2 S1 . 1.797(2) ?
    C2 H1 . 0.9700 ?
    C2 H2 . 0.9700 ?
    C3 N1 . 1.295(3) ?
    C3 S2 . 1.730(2) ?
    C3 S1 . 1.736(2) ?
    C4 N2 . 1.295(3) ?
    C4 S2 . 1.734(2) ?
    C4 S3 . 1.742(2) ?
    C5 C6 . 1.510(3) ?
    C5 S3 . 1.797(2) ?
    C5 H3 . 0.9700 ?
    C5 H4 . 0.9700 ?
    C6 O3 . 1.231(3) ?
    C6 O4 . 1.272(3) ?
    N1 N2 . 1.397(3) ?
    O1 Zn1 1_556 2.0989(17) ?
    O4 Zn1 . 2.0209(17) ?
    O5 Zn1 . 2.0824(18) ?
    O5 H5 . 0.8500 ?
    O5 H6 . 0.8500 ?
    O6 Zn1 . 2.2072(17) ?
    O6 H7 . 0.8500 ?
    O6 H8 . 0.8500 ?
    O7 Zn1 . 2.1557(18) ?
    O7 H9 . 0.8501 ?
    O7 H10 . 0.8500 ?
    O8 Zn1 . 2.0815(17) ?
    O8 H11 . 0.8500 ?
    O8 H12 . 0.8500 ?
    Zn1 O1 1_554 2.0989(17) ?
loop_
    _geom_angle_atom_site_label_1
    _geom_angle_atom_site_label_2
    _geom_angle_atom_site_label_3
    _geom_angle_site_symmetry_1
    _geom_angle_site_symmetry_3
    _geom_angle
    _geom_angle_publ_flag
    O2 C1 O1 . . 126.5(2) ?
    O2 C1 C2 . . 120.2(2) ?
    O1 C1 C2 . . 113.2(2) ?
    C1 C2 S1 . . 116.27(17) ?
    C1 C2 H1 . . 108.2 ?
    S1 C2 H1 . . 108.2 ?
    C1 C2 H2 . . 108.2 ?
    S1 C2 H2 . . 108.2 ?
    H1 C2 H2 . . 107.4 ?
    N1 C3 S2 . . 114.44(18) ?
    N1 C3 S1 . . 120.11(17) ?
    S2 C3 S1 . . 125.31(14) ?
    N2 C4 S2 . . 114.60(17) ?
    N2 C4 S3 . . 125.98(19) ?
    S2 C4 S3 . . 119.35(13) ?
    C6 C5 S3 . . 114.60(17) ?
    C6 C5 H3 . . 108.6 ?
    S3 C5 H3 . . 108.6 ?
    C6 C5 H4 . . 108.6 ?
    S3 C5 H4 . . 108.6 ?
    H3 C5 H4 . . 107.6 ?
    O3 C6 O4 . . 124.6(2) ?
    O3 C6 C5 . . 121.2(2) ?
    O4 C6 C5 . . 114.17(19) ?
    C3 N1 N2 . . 112.4(2) ?
    C4 N2 N1 . . 111.9(2) ?
    C1 O1 Zn1 . 1_556 127.90(15) ?
    C6 O4 Zn1 . . 122.62(14) ?
    Zn1 O5 H5 . . 113.8 ?
    Zn1 O5 H6 . . 111.8 ?
    H5 O5 H6 . . 111.7 ?
    Zn1 O6 H7 . . 115.4 ?
    Zn1 O6 H8 . . 110.2 ?
    H7 O6 H8 . . 106.9 ?
    Zn1 O7 H9 . . 96.6 ?
    Zn1 O7 H10 . . 113.9 ?
    H9 O7 H10 . . 109.7 ?
    Zn1 O8 H11 . . 127.7 ?
    Zn1 O8 H12 . . 115.7 ?
    H11 O8 H12 . . 111.7 ?
    C3 S1 C2 . . 102.97(11) ?
    C3 S2 C4 . . 86.59(11) ?
    C4 S3 C5 . . 101.23(12) ?
    O4 Zn1 O8 . . 95.17(7) ?
    O4 Zn1 O5 . . 97.06(8) ?
    O8 Zn1 O5 . . 87.88(7) ?
    O4 Zn1 O1 . 1_554 173.48(9) ?
    O8 Zn1 O1 . 1_554 90.71(7) ?
    O5 Zn1 O1 . 1_554 85.94(7) ?
    O4 Zn1 O7 . . 88.02(8) ?
    O8 Zn1 O7 . . 88.26(7) ?
    O5 Zn1 O7 . . 173.88(8) ?
    O1 Zn1 O7 1_554 . 89.36(7) ?
    O4 Zn1 O6 . . 90.40(7) ?
    O8 Zn1 O6 . . 173.27(8) ?
    O5 Zn1 O6 . . 95.18(7) ?
    O1 Zn1 O6 1_554 . 83.55(7) ?
    O7 Zn1 O6 . . 88.17(6) ?
loop_
    _geom_hbond_atom_site_label_D
    _geom_hbond_atom_site_label_H
    _geom_hbond_atom_site_label_A
    _geom_hbond_site_symmetry_A
    _geom_hbond_distance_DH
    _geom_hbond_distance_HA
    _geom_hbond_distance_DA
    _geom_hbond_angle_DHA
    O5 H6 O3 . 0.85 2.53 2.971(3) 113.3
    O5 H6 O6 2_546 0.85 2.23 3.053(3) 164.7
    O5 H5 N2 2_546 0.85 2.05 2.897(3) 172.3
    O6 H8 O4 1_455 0.85 2.02 2.762(2) 144.7
    O6 H7 O7 1_455 0.85 2.36 3.116(3) 147.9
    O7 H10 O3 2_556 0.85 1.94 2.770(3) 165.7
    O7 H9 O1 1_554 0.85 2.61 2.992(2) 109.0
    O7 H9 O2 1_554 0.85 1.85 2.680(3) 166.2
    O8 H12 N1 2_546 0.85 1.98 2.819(3) 171.6
    O8 H11 O1 1_654 0.85 1.87 2.713(2) 174.9
