# Supplementary material for: catena-Poly[[tetra­aqua­zinc(II)]-μ-1,3,4-thia­diazol-2,5-diyldithio­diacetato-κ2 O:O′]
Source: Acta Crystallogr Sect E Struct Rep Online. 2008 May 10;64(Pt 6):m794. doi: 10.1107/S1600536808013251 (PMC2961446; doi:10.1107/S1600536808013251)
Supplement: Supplementary file 2 [file e-64-0m794-Isup2.hkl]

# 
# h,k,l, Fc-squared, Fo-squared, sigma(Fo-squared) and status flag 
# 
data_I
_shelx_title ' shelxl in P2(1)' 
_shelx_refln_list_code          4 
_shelx_F_calc_maximum      147.03 
_exptl_crystal_F_000       408.00 
_reflns_d_resolution_high  0.7700 
 
loop_ 
 _symmetry_equiv_pos_as_xyz 
 'x, y, z' 
 '-x, y+1/2, -z' 
 
_cell_length_a     5.1554 
_cell_length_b     9.5043 
_cell_length_c    13.6272 
_cell_angle_alpha  90.000 
_cell_angle_beta   94.824 
_cell_angle_gamma  90.000 
 
_shelx_F_squared_multiplier     1.000 
 
loop_ 
 _refln_index_h 
 _refln_index_k 
 _refln_index_l 
 _refln_F_squared_calc 
 _refln_F_squared_meas 
 _refln_F_squared_sigma 
 _refln_observed_status 
   2  -6   0      560.32      544.07     19.64 o 
   3  -6   0       41.12       41.52      8.72 o 
   4  -6   0      236.58      258.75     19.89 o 
   1  -5   0      406.15      442.01     12.09 o 
   2  -5   0     2332.12     2274.02     79.77 o 
   4  -5   0      322.00      305.06     19.69 o 
   1  -4   0     1988.98     1916.32     49.42 o 
   2  -4   0      557.91      554.68     17.60 o 
   3  -4   0      557.65      570.55     23.36 o 
   5  -4   0      446.55      447.16     29.94 o 
   1  -3   0     5012.96     5030.43    104.86 o 
   2  -3   0      674.18      661.45      9.32 o 
   3  -3   0     2102.08     2077.71     31.66 o 
   4  -3   0       59.46       68.14      6.19 o 
   5  -3   0       52.15       55.90      7.73 o 
   1  -2   0     2159.88     2127.49     29.86 o 
   2  -2   0      594.75      589.84      8.53 o 
   3  -2   0      647.10      659.40      9.32 o 
   4  -2   0      270.81      299.11     13.87 o 
   5  -2   0      149.12      157.25     12.45 o 
   6  -2   0        4.13        9.79      8.93 o 
   1  -1   0     3916.48     3943.81     76.10 o 
   3  -1   0     2859.23     2765.60     45.85 o 
   4  -1   0     1972.11     2006.95     28.69 o 
   5  -1   0      329.80      310.89      9.23 o 
   1   0   0     6708.68     6944.65    110.00 o 
   2   0   0     1419.10     1453.12     21.41 o 
   3   0   0      642.40      659.37     11.21 o 
   4   0   0     1273.30     1241.11     17.57 o 
   5   0   0      101.35      101.02      3.54 o 
   6   0   0      101.13      113.44     16.58 o 
   1   1   0     3704.57     3645.12     57.54 o 
   2   1   0     1253.58     1212.95     14.23 o 
   3   1   0     2746.33     2719.71     45.33 o 
   4   1   0     2078.46     2088.62     30.87 o 
   5   1   0      339.77      339.29      7.07 o 
   6   1   0       32.84       35.86      5.82 o 
   0   2   0    14461.47    12621.02    344.52 o 
   1   2   0     2362.35     2315.83     31.22 o 
   2   2   0      534.95      537.83      7.98 o 
   3   2   0      682.90      701.27     11.90 o 
   4   2   0      257.63      255.18      6.26 o 
   5   2   0      131.36      131.15      5.89 o 
   6   2   0       19.60       17.94      6.89 o 
   1   3   0     4736.24     4632.48    133.80 o 
   2   3   0      743.67      723.06      8.37 o 
   3   3   0     2108.48     2085.30     25.03 o 
   4   3   0       55.84       64.72      6.65 o 
   5   3   0       59.33       63.97      4.89 o 
   6   3   0      154.42      139.84      7.47 o 
   0   4   0     7157.79     6925.45    167.00 o 
   1   4   0     2060.69     2011.39     31.74 o 
   2   4   0      518.28      504.15      7.24 o 
   3   4   0      594.17      595.63      7.87 o 
   4   4   0       87.80       76.28      4.18 o 
   5   4   0      535.40      527.51     13.99 o 
   6   4   0       90.32       94.92      7.41 o 
   1   5   0      366.44      402.73      7.69 o 
   2   5   0     2364.13     2325.97     35.47 o 
   3   5   0       98.37       96.43      4.99 o 
   4   5   0      276.18      271.12      9.82 o 
   5   5   0      100.42      119.14     10.85 o 
   6   5   0      239.98      220.03     14.09 o 
   0   6   0     2527.69     2566.48     51.90 o 
   1   6   0     3013.88     3004.30     59.78 o 
   2   6   0      520.60      536.36     12.05 o 
   3   6   0       49.64       47.51      2.94 o 
   4   6   0      310.96      319.15     13.71 o 
   5   6   0      191.41      211.28     14.06 o 
   1   7   0      419.80      436.03      9.73 o 
   2   7   0      708.16      714.78     13.17 o 
   3   7   0     1239.66     1271.93     22.65 o 
   4   7   0      379.30      396.38     21.28 o 
   5   7   0       55.57       61.30     10.69 o 
   1   8   0     1301.83     1310.35     21.68 o 
   2   8   0       71.26       78.94      5.09 o 
   3   8   0       60.93       69.64      3.59 o 
   4   8   0       57.40       97.83     15.40 o 
   5   8   0      196.84      213.25     19.38 o 
   1   9   0      198.05      209.14      6.54 o 
   2   9   0      307.07      323.33      9.19 o 
   3   9   0      757.08      752.55     20.71 o 
   4   9   0      124.72      158.63     20.96 o 
   0  10   0     1757.19     1738.52     65.34 o 
   1  10   0       88.98       75.42     20.02 o 
   2  10   0       75.81       94.80      7.09 o 
   3  10   0       22.65       17.99      4.75 o 
   1  11   0      139.03      137.82      9.20 o 
   2  11   0       32.79       39.99      5.67 o 
   3  11   0      123.67      131.03      7.73 o 
   0  12   0      225.47      227.84     21.88 o 
   1  12   0      153.55      149.41     21.37 o 
   2  -7   1      276.31      265.69     13.16 o 
   3  -7   1       70.48       85.69     10.76 o 
   4  -7   1      816.39      792.62     35.86 o 
   2  -6   1        2.90        7.80      4.79 o 
   3  -6   1      138.69      128.84     12.29 o 
   5  -6   1      485.82      486.03     31.11 o 
   0  -5   1     1289.91     1244.73     26.88 o 
   1  -5   1      195.58      202.08      5.65 o 
   2  -5   1       75.20       74.41      5.21 o 
   3  -5   1      236.04      245.85      9.21 o 
   4  -5   1      126.50      166.99     15.40 o 
  -5  -4   1      608.27      619.00     23.11 o 
  -4  -4   1     1313.73     1291.51     29.57 o 
  -3  -4   1      858.27      839.52     17.05 o 
  -2  -4   1     2104.02     2102.03     38.02 o 
   0  -4   1     1254.47     1218.94     21.37 o 
   1  -4   1      871.38      875.45     14.70 o 
   2  -4   1      276.47      276.98      6.29 o 
   3  -4   1      140.12      133.84      3.99 o 
   4  -4   1       13.91        8.87      0.87 o 
  -6  -3   1       88.36      105.73     12.96 o 
  -5  -3   1      127.84      129.09     11.27 o 
  -4  -3   1       72.87       83.37      6.45 o 
  -3  -3   1       48.07       55.04      4.18 o 
  -2  -3   1     1051.18      968.77     16.67 o 
   0  -3   1     1087.28     1113.66     24.10 o 
   1  -3   1      808.15      823.15     15.65 o 
   2  -3   1     1152.96     1165.73     19.71 o 
   3  -3   1     1137.04     1130.47     21.24 o 
   4  -3   1     2237.93     2139.30     41.95 o 
   5  -3   1      636.45      620.12     32.08 o 
   6  -3   1       23.30       35.65     12.04 o 
  -6  -2   1      156.16      152.81     16.17 o 
  -5  -2   1      448.27      438.65     21.93 o 
  -4  -2   1     2595.49     2565.92     59.38 o 
  -3  -2   1      887.41      852.41     20.60 o 
  -2  -2   1      997.20     1003.16     22.35 o 
  -1  -2   1      513.29      548.82     11.53 o 
   0  -2   1     4260.91     4319.30     87.50 o 
   1  -2   1     1649.55     1717.55     31.09 o 
   3  -2   1       61.81       68.36      2.85 o 
   4  -2   1      320.26      326.35      6.09 o 
   5  -2   1       93.38       82.64      4.20 o 
  -5  -1   1      419.68      437.83     22.24 o 
  -4  -1   1       24.23       25.61      1.57 o 
  -3  -1   1      606.83      602.32      7.56 o 
  -2  -1   1      854.73      729.22     10.71 o 
  -1  -1   1     6344.33     6359.55    139.04 o 
   1  -1   1     1707.86     1681.44     23.34 o 
   2  -1   1      334.94      337.08      5.37 o 
   3  -1   1     2582.58     2483.44     43.23 o 
   4  -1   1      961.89      951.39     18.88 o 
   5  -1   1      434.04      438.62     10.78 o 
  -5   0   1     1530.56     1512.44     24.99 o 
  -4   0   1      344.15      351.95      6.12 o 
  -3   0   1      257.19      243.45      4.68 o 
  -2   0   1     3098.55     3024.17     40.06 o 
  -1   0   1     1438.03     1418.62     17.73 o 
   1   0   1      340.94      321.08      4.25 o 
   2   0   1        6.01        5.73      1.62 o 
   3   0   1       54.78       52.44      2.86 o 
   4   0   1      314.22      331.86      9.89 o 
   5   0   1      659.73      661.75     13.33 o 
   6   0   1      459.84      476.54     30.35 o 
  -6   1   1      213.46      224.42     22.03 o 
  -5   1   1      420.13      421.16      9.55 o 
  -4   1   1       23.20       23.60      2.66 o 
  -3   1   1      707.22      712.12     10.41 o 
  -2   1   1      606.90      644.06     10.35 o 
  -1   1   1     6484.73     6097.42    253.95 o 
   1   1   1     1612.17     1582.80     19.26 o 
   2   1   1      341.68      340.10      5.46 o 
   3   1   1     2660.97     2615.66     34.36 o 
   4   1   1      862.91      846.08     18.10 o 
   5   1   1      385.50      395.09      8.46 o 
   6   1   1        6.37        7.13      3.31 o 
  -6   2   1      156.47      158.11     14.07 o 
  -5   2   1      487.33      488.13     16.46 o 
  -4   2   1     2550.47     2501.01     38.68 o 
  -3   2   1      941.10      916.84     12.71 o 
  -2   2   1     1111.73     1092.10     15.54 o 
  -1   2   1      497.47      529.94      6.22 o 
   0   2   1     3952.43     3957.76     83.41 o 
   1   2   1     1654.81     1681.27     20.68 o 
   2   2   1      741.14      734.23      8.97 o 
   3   2   1       58.70       60.87      2.68 o 
   4   2   1      302.20      306.57     10.23 o 
   5   2   1       96.44      109.41      5.25 o 
   6   2   1      473.63      474.34     13.11 o 
  -6   3   1      103.95      101.78     10.96 o 
  -5   3   1      138.97      140.70      7.32 o 
  -4   3   1       75.21       81.08      4.91 o 
  -3   3   1       60.43       66.22      4.03 o 
  -2   3   1     1048.16      968.03     11.46 o 
  -1   3   1     2348.38     2348.50     36.32 o 
   0   3   1     1324.84     1326.81     22.75 o 
   1   3   1      868.19      873.35     12.32 o 
   2   3   1     1089.35     1081.23     14.71 o 
   3   3   1     1089.77     1084.46     15.72 o 
   4   3   1     2283.62     2244.24     32.65 o 
   5   3   1      566.28      571.70     14.08 o 
   6   3   1       15.37       16.53      4.51 o 
  -6   4   1      141.14      151.57      7.88 o 
  -5   4   1      574.18      582.51     16.12 o 
  -4   4   1     1376.33     1349.97     26.13 o 
  -3   4   1      831.47      810.04     17.83 o 
  -2   4   1     1980.15     1976.08     26.28 o 
  -1   4   1      258.27      284.93      6.12 o 
   0   4   1     1385.31     1331.26     17.56 o 
   1   4   1      699.12      671.84     12.98 o 
   2   4   1      241.16      236.81      5.29 o 
   3   4   1      167.38      171.19      5.21 o 
   4   4   1       16.71       20.00      1.20 o 
   5   4   1      526.33      526.17     13.39 o 
   6   4   1      157.10      158.47      9.28 o 
  -6   5   1      140.84      145.52      8.90 o 
  -5   5   1      160.63      160.40      8.64 o 
  -4   5   1      142.27      146.91      7.57 o 
  -3   5   1      490.27      482.34      6.18 o 
  -2   5   1        6.39        8.96      1.51 o 
  -1   5   1     3566.13     3588.56     64.13 o 
   0   5   1     1410.16     1374.32     21.01 o 
   1   5   1      193.92      190.33      3.97 o 
   2   5   1       52.77       57.95      3.71 o 
   3   5   1      227.18      245.19      6.22 o 
   4   5   1      168.59      166.77      7.50 o 
   5   5   1      160.87      146.36     11.66 o 
   6   5   1       29.92       30.73      6.47 o 
  -5   6   1      428.86      413.80     19.63 o 
  -4   6   1     1027.30     1001.54     39.07 o 
  -3   6   1      892.10      891.19     12.05 o 
  -2   6   1      482.04      491.53      8.09 o 
  -1   6   1      458.39      453.46     13.05 o 
   0   6   1      303.32      299.87      8.40 o 
   1   6   1      643.78      640.86     11.56 o 
   2   6   1       10.64       10.38      2.47 o 
   3   6   1      153.71      146.01      4.93 o 
   4   6   1      270.70      265.18      6.55 o 
   5   6   1      485.96      467.45     18.27 o 
  -5   7   1      130.16      188.21     31.16 o 
  -4   7   1       98.85      110.34      8.80 o 
  -3   7   1      172.90      177.80      4.81 o 
  -2   7   1      485.73      491.75     11.48 o 
  -1   7   1      362.92      356.02      8.34 o 
   0   7   1      315.09      304.45      6.99 o 
   1   7   1       37.78       43.74      4.72 o 
   2   7   1      256.37      262.65      8.44 o 
   3   7   1       70.91       87.50      7.60 o 
   4   7   1      742.67      759.10     26.83 o 
   5   7   1       38.08       32.88      6.87 o 
  -5   8   1        4.71       10.20      9.67 o 
  -4   8   1      730.97      790.74     38.71 o 
  -3   8   1      796.49      794.81     13.16 o 
  -2   8   1      232.18      236.98      6.81 o 
  -1   8   1      420.27      418.29     10.75 o 
   0   8   1      646.44      650.19     17.78 o 
   1   8   1       15.32       14.79      2.82 o 
   2   8   1      237.91      246.39     11.11 o 
   3   8   1      183.38      179.87      7.06 o 
   4   8   1      152.88      162.06     32.82 o 
   5   8   1       98.55       93.76     15.94 o 
  -4   9   1      121.42      103.35     11.83 o 
  -3   9   1      111.08      129.46      8.77 o 
  -2   9   1      151.09      160.01      6.42 o 
  -1   9   1      352.43      366.30      8.39 o 
   0   9   1      240.00      254.29      9.26 o 
   1   9   1      347.92      354.38     12.27 o 
   2   9   1       74.14       81.15      6.73 o 
   3   9   1      373.77      400.56     18.16 o 
   4   9   1      245.36      211.93     25.20 o 
  -3  10   1      242.92      249.25      7.42 o 
  -2  10   1      144.95      147.45      8.19 o 
  -1  10   1      141.75      146.97      6.08 o 
   0  10   1      145.01      157.31     11.77 o 
   1  10   1      303.55      298.89     40.01 o 
   2  10   1      215.57      212.02     15.55 o 
   3  10   1        4.08        2.85      2.72 o 
  -3  11   1       53.79       60.24     11.37 o 
  -2  11   1       53.82       52.78      5.07 o 
  -1  11   1      393.74      444.73     20.77 o 
   0  11   1      112.97      119.36     11.47 o 
   1  11   1       52.20       42.69      7.40 o 
   2  11   1        4.86       11.21      4.83 o 
  -1  12   1       98.41       90.58     13.03 o 
   0  12   1       62.35       68.80      9.78 o 
   1  12   1       52.94       40.32      8.54 o 
   1  -8   2      187.90      178.06      8.21 o 
   2  -8   2      573.70      574.73     29.94 o 
   4  -8   2      482.03      470.06     27.70 o 
   1  -7   2      312.76      303.63     10.71 o 
   2  -7   2     2096.59     1960.03     74.42 o 
   3  -7   2      193.05      171.73     13.98 o 
   4  -7   2       86.26      130.78     15.20 o 
   0  -6   2      586.77      576.53     12.36 o 
   1  -6   2       93.52       95.01      7.48 o 
   2  -6   2     1612.27     1589.23     36.64 o 
   3  -6   2     1144.71     1147.60     32.75 o 
  -5  -5   2      773.10      774.57     25.66 o 
  -4  -5   2       32.32       32.29      4.08 o 
  -3  -5   2      140.65      140.98      4.74 o 
   0  -5   2     3498.54     3506.93     74.78 o 
   1  -5   2     2047.88     2010.54     38.66 o 
   2  -5   2      622.34      618.07     15.10 o 
   3  -5   2       66.73       66.08      4.17 o 
   4  -5   2      326.95      339.66      7.53 o 
   5  -5   2       70.52       81.10     15.66 o 
  -6  -4   2       40.82       47.28      9.23 o 
  -5  -4   2       20.22       17.19      6.17 o 
  -4  -4   2      276.60      279.05     11.12 o 
  -3  -4   2      156.62      167.86      9.44 o 
  -2  -4   2     1280.34     1319.20     28.46 o 
  -1  -4   2      836.19      846.54     25.55 o 
   0  -4   2      624.14      594.31      9.97 o 
   1  -4   2      499.27      506.53     11.55 o 
   2  -4   2     4009.29     4023.86     89.91 o 
   3  -4   2     3386.66     3382.52     73.29 o 
   4  -4   2      263.47      258.00      5.83 o 
  -6  -3   2       39.56       43.97      8.93 o 
  -5  -3   2      281.52      290.58     16.37 o 
  -4  -3   2      340.78      341.23     21.01 o 
  -3  -3   2      334.90      332.61     10.76 o 
  -2  -3   2     1927.73     1987.78     46.52 o 
  -1  -3   2    11357.13    11343.32    454.76 o 
   0  -3   2      895.99      851.18     13.50 o 
   2  -3   2     3228.89     3243.96     66.27 o 
   3  -3   2      278.25      279.34      7.09 o 
   4  -3   2      418.23      437.35     11.02 o 
   5  -3   2      339.75      304.73     23.44 o 
   6  -3   2      197.19      246.41     24.02 o 
  -5  -2   2       50.67       60.34      9.13 o 
  -4  -2   2      649.82      649.30     24.33 o 
  -3  -2   2     1464.88     1440.13     38.66 o 
  -2  -2   2     3084.47     3085.21     83.75 o 
  -1  -2   2     2181.60     2245.46     41.39 o 
   0  -2   2      863.79      866.60     16.03 o 
   1  -2   2     8752.64     8516.15    175.55 o 
   2  -2   2     2628.32     2721.43     45.97 o 
   3  -2   2     4894.00     4713.56    110.30 o 
   4  -2   2     2347.02     2263.13     49.48 o 
   5  -2   2      447.27      440.05     12.26 o 
   6  -2   2       29.89       19.99     14.28 o 
  -6  -1   2      231.72      228.45     19.69 o 
  -5  -1   2      263.20      284.10     17.95 o 
  -4  -1   2      432.99      451.80     18.57 o 
  -3  -1   2      884.09      941.33     14.00 o 
  -2  -1   2     2619.40     2353.22    148.65 o 
  -1  -1   2     2168.89     2123.19     34.97 o 
   0  -1   2     5209.62     4933.09    107.11 o 
   1  -1   2     6623.85     6072.73    114.25 o 
   2  -1   2      957.94      957.63     13.96 o 
   3  -1   2      338.09      340.51      7.02 o 
   4  -1   2      647.40      665.17     13.97 o 
   5  -1   2      312.18      289.91     42.95 o 
   6  -1   2       15.78       13.62      8.26 o 
  -5   0   2      402.42      406.33      8.03 o 
  -4   0   2        2.36        3.19      1.30 o 
  -3   0   2      299.87      298.83      6.19 o 
  -2   0   2        6.60        5.34      1.81 o 
  -1   0   2      820.23      851.50     12.50 o 
   0   0   2       11.25        7.86      9.03 o 
   1   0   2     1056.51      967.39     15.82 o 
   2   0   2      380.71      343.86      5.26 o 
   3   0   2     2109.53     2045.26     30.76 o 
   4   0   2     1058.85     1067.17     22.74 o 
   5   0   2        1.45       -0.23      2.49 o 
   6   0   2       65.86       66.82     13.92 o 
  -5   1   2      331.20      337.52      7.73 o 
  -4   1   2      363.38      370.96      8.03 o 
  -3   1   2      913.55      964.89     15.02 o 
  -2   1   2     2465.05     2408.61     44.63 o 
  -1   1   2     2054.58     2011.30     34.10 o 
   0   1   2     5282.07     5026.25    103.78 o 
   1   1   2     6804.04     6272.98    144.03 o 
   2   1   2      862.55      854.32     11.61 o 
   3   1   2      339.38      340.31      7.02 o 
   4   1   2      653.68      656.63     12.50 o 
   5   1   2      262.55      275.89      9.37 o 
   6   1   2        2.50        1.37      2.71 o 
  -6   2   2      119.54      118.77      6.39 o 
  -5   2   2       41.50       52.34      5.11 o 
  -4   2   2      778.63      770.94     14.80 o 
  -3   2   2     1411.92     1387.29     27.81 o 
  -2   2   2     3289.48     3246.32     65.71 o 
  -1   2   2     2411.53     2454.07     51.80 o 
   0   2   2      861.53      879.88     16.30 o 
   1   2   2     8384.26     8084.35    165.20 o 
   2   2   2     2565.73     2600.46     35.88 o 
   3   2   2     4937.09     4850.61     78.14 o 
   4   2   2     2296.05     2275.45     36.87 o 
   5   2   2      473.65      462.05     27.95 o 
   6   2   2       40.45       47.40      4.70 o 
  -6   3   2       15.28       11.49      6.87 o 
  -5   3   2      354.06      348.94      9.26 o 
  -4   3   2      280.34      290.71     11.50 o 
  -3   3   2      311.93      301.69     11.34 o 
  -2   3   2     1854.19     1885.66     23.05 o 
  -1   3   2    11697.05    11775.44    266.28 o 
   0   3   2      744.03      712.69     13.78 o 
   1   3   2      238.52      232.10      4.86 o 
   2   3   2     3356.84     3366.75     49.53 o 
   3   3   2      314.24      311.28      6.53 o 
   4   3   2      345.14      347.84     15.83 o 
   5   3   2      293.36      279.90     10.84 o 
   6   3   2      224.94      201.86      9.58 o 
  -6   4   2       47.56       47.85     14.87 o 
  -5   4   2       23.22       22.28      4.12 o 
  -4   4   2      281.59      271.24      8.95 o 
  -3   4   2      119.18      127.26      7.66 o 
  -2   4   2     1459.45     1470.12     18.54 o 
  -1   4   2      864.60      852.63     12.69 o 
   0   4   2      637.20      600.54     16.97 o 
   1   4   2      487.31      491.96      9.32 o 
   2   4   2     4085.13     4049.61     61.57 o 
   3   4   2     3502.33     3473.54     56.33 o 
   4   4   2      242.16      232.48      7.91 o 
   5   4   2       99.40      102.03      6.05 o 
   6   4   2        1.43        3.37      3.18 o 
  -6   5   2        7.73       10.33      4.88 o 
  -5   5   2      811.23      780.08     21.85 o 
  -4   5   2       18.93       14.45      6.53 o 
  -3   5   2      131.60      125.52      2.64 o 
  -2   5   2      573.03      573.52      8.69 o 
  -1   5   2     6480.77     6455.31    113.56 o 
   0   5   2     3459.12     3523.56     59.65 o 
   1   5   2     2025.20     1996.38     32.34 o 
   2   5   2      614.18      599.48      8.81 o 
   3   5   2       76.33       74.11      3.26 o 
   4   5   2      304.83      299.68      6.56 o 
   5   5   2       97.35       94.92      7.22 o 
  -5   6   2        6.13       47.45     26.24 o 
  -4   6   2      760.99      805.22     33.41 o 
  -3   6   2       93.79       93.20      4.93 o 
  -2   6   2     1027.97     1045.10     15.76 o 
  -1   6   2     1676.66     1662.49     25.00 o 
   0   6   2      568.58      564.63      9.33 o 
   1   6   2       61.52       66.37      4.26 o 
   2   6   2     1727.40     1695.83     23.13 o 
   3   6   2     1167.46     1187.28     18.11 o 
   4   6   2      117.39      117.52      4.36 o 
   5   6   2      225.07      231.91     11.60 o 
  -5   7   2      209.20      207.47     16.65 o 
  -4   7   2      119.12      123.97     18.28 o 
  -3   7   2      217.34      216.33      5.41 o 
  -2   7   2       97.00       98.07      6.45 o 
  -1   7   2     2769.73     2782.74     45.07 o 
   0   7   2      737.42      751.56     12.46 o 
   1   7   2      287.92      298.66      5.84 o 
   2   7   2     2008.20     1974.23     32.80 o 
   3   7   2      187.68      195.68     20.71 o 
   4   7   2      113.85      124.46     19.74 o 
   5   7   2       42.93       36.49     11.81 o 
  -4   8   2      134.27      142.58     12.35 o 
  -3   8   2      372.88      381.51      8.94 o 
  -2   8   2      985.22      989.11     18.74 o 
  -1   8   2        5.34        6.81      2.80 o 
   0   8   2      581.07      601.39     29.23 o 
   1   8   2      216.26      217.90      8.86 o 
   2   8   2      524.93      547.95     14.67 o 
   3   8   2      749.19      735.78     15.52 o 
   4   8   2      487.19      505.35     17.94 o 
  -4   9   2      186.74      191.07     19.48 o 
  -3   9   2       39.51       65.04     24.05 o 
  -2   9   2      244.61      268.23     10.24 o 
  -1   9   2      745.32      787.90     28.39 o 
   0   9   2      976.44      989.51     16.67 o 
   1   9   2      607.89      632.04     24.30 o 
   2   9   2       42.79       42.07      6.69 o 
   3   9   2        6.61        7.19      3.40 o 
   4   9   2       90.24      101.38     20.84 o 
  -3  10   2       46.06       55.87      4.26 o 
  -2  10   2       28.56       31.74      3.82 o 
  -1  10   2      104.23      112.70      6.43 o 
   0  10   2      234.14      230.04      6.85 o 
   1  10   2      150.82      170.98     11.63 o 
   2  10   2      494.11      495.59     19.26 o 
   3  10   2      247.96      260.29     12.83 o 
  -2  11   2      221.40      249.03     31.47 o 
  -1  11   2      158.05      284.36     55.55 o 
   0  11   2      208.00      209.08     16.55 o 
   1  11   2      138.31      136.71     22.44 o 
   2  11   2      265.23      266.80     19.51 o 
  -1  12   2       73.43       79.09      9.07 o 
   0  12   2       57.51       60.66      8.89 o 
   1  12   2      293.15      299.18     14.08 o 
   1  -9   3      342.36      309.96     11.43 o 
   2  -9   3      211.98      229.06     19.59 o 
   3  -9   3      242.94      205.55     16.83 o 
   4  -9   3        4.42       -2.81      7.09 o 
   1  -8   3      154.04      150.11      7.60 o 
   2  -8   3       91.56       90.16      7.82 o 
   3  -8   3      313.98      290.68     19.08 o 
   4  -8   3      218.90      307.97     20.96 o 
   0  -7   3        2.06        4.98      1.85 o 
   1  -7   3      523.62      500.81     19.79 o 
   2  -7   3       22.92       24.84      6.10 o 
   3  -7   3      202.08      191.31     10.72 o 
   4  -7   3      125.15      130.17     26.42 o 
   5  -7   3      210.93      250.13     23.92 o 
  -4  -6   3       66.88       65.54      4.28 o 
  -3  -6   3       93.51       91.81      2.75 o 
  -1  -6   3      678.85      604.17     41.34 o 
   0  -6   3     1341.76     1309.38     26.95 o 
   1  -6   3      539.59      541.59     12.39 o 
   2  -6   3      315.92      317.15     10.08 o 
   3  -6   3      592.55      585.94     14.03 o 
   4  -6   3      342.06      332.61      9.50 o 
   5  -6   3       47.89      105.99     15.00 o 
  -6  -5   3       32.74       19.94      7.70 o 
  -5  -5   3      793.78      815.63     26.68 o 
  -4  -5   3      755.75      742.94     20.40 o 
  -3  -5   3      281.34      300.37     11.83 o 
  -2  -5   3      381.38      383.46      8.42 o 
  -1  -5   3      240.83      240.68      8.65 o 
   0  -5   3        6.25        6.77      1.92 o 
   1  -5   3      626.06      595.59     12.91 o 
   2  -5   3     1563.37     1537.11     31.51 o 
   3  -5   3      197.34      183.63     17.93 o 
   4  -5   3       75.55       74.02      6.41 o 
   5  -5   3      286.90      294.25     23.56 o 
  -6  -4   3      263.02      281.75     17.24 o 
  -5  -4   3       13.54       16.98      5.81 o 
  -4  -4   3        7.58        6.94      3.77 o 
  -3  -4   3      408.13      425.23     16.17 o 
  -2  -4   3     2635.56     2641.92     66.66 o 
  -1  -4   3     2608.95     2591.63     77.22 o 
   0  -4   3     2991.68     2890.58     55.84 o 
   1  -4   3      862.47      896.04     27.26 o 
   2  -4   3       36.88       42.22      3.44 o 
   3  -4   3      506.34      507.75     14.19 o 
   4  -4   3      106.60      101.19      8.36 o 
   5  -4   3       67.25       64.37      3.18 o 
   6  -4   3       56.76       47.43     17.14 o 
  -6  -3   3      262.54      250.59     17.75 o 
  -5  -3   3     1110.89     1127.32     37.74 o 
  -4  -3   3     2017.36     2098.36     61.67 o 
  -3  -3   3     4034.19     4062.73    123.89 o 
  -2  -3   3     1717.92     1713.28     30.54 o 
  -1  -3   3      737.43      767.69     17.50 o 
   0  -3   3      904.66      988.04     19.23 o 
   1  -3   3      616.15      634.96     10.21 o 
   2  -3   3      255.77      259.68      6.94 o 
   3  -3   3      917.33      894.67     22.05 o 
   4  -3   3      379.93      392.48     51.29 o 
   5  -3   3       46.88       56.36     20.38 o 
   6  -3   3      123.62      155.67     20.76 o 
  -5  -2   3      590.60      606.35     25.04 o 
  -4  -2   3       84.70       99.61     15.35 o 
  -3  -2   3      497.32      523.16     23.21 o 
  -2  -2   3     4556.69     4664.40     80.99 o 
  -1  -2   3     7672.41     7732.08    184.40 o 
   0  -2   3      517.95      557.05     13.21 o 
   1  -2   3     2903.02     2933.81     48.82 o 
   2  -2   3      791.94      823.44     13.71 o 
   3  -2   3     1281.03     1277.76     25.25 o 
   4  -2   3      116.73      124.12      9.69 o 
   5  -2   3      124.35      128.07      9.74 o 
   6  -2   3       13.49       11.22     21.52 o 
  -6  -1   3      129.19      145.16     16.53 o 
  -5  -1   3      723.52      719.02     29.58 o 
  -4  -1   3     1527.99     1503.43     48.15 o 
  -3  -1   3     1235.39     1236.61     14.84 o 
  -2  -1   3     2047.46     2001.68     29.32 o 
  -1  -1   3      868.37      884.16     25.43 o 
   0  -1   3      199.02      190.13      6.69 o 
   1  -1   3      113.67      136.31      6.66 o 
   2  -1   3     1972.71     1959.74     39.80 o 
   3  -1   3      252.70      247.43      9.72 o 
   4  -1   3      752.34      736.74     14.50 o 
   5  -1   3      153.26      148.26     10.78 o 
   6  -1   3      604.67      605.89     55.80 o 
  -6   0   3      763.11      775.64     37.85 o 
  -5   0   3      147.50      150.82      5.51 o 
  -4   0   3        2.32        2.64      1.08 o 
  -3   0   3     1066.33     1135.77     19.66 o 
  -2   0   3     3292.24     3340.10     53.50 o 
  -1   0   3       91.55       87.46      4.09 o 
   0   0   3     1059.75      978.20     24.87 o 
   1   0   3      639.92      740.49     30.93 o 
   2   0   3       46.95       49.11      3.94 o 
   3   0   3      781.02      760.78     15.71 o 
   4   0   3       65.85       71.33      5.05 o 
   5   0   3       62.46       68.92      6.78 o 
   6   0   3      125.10      133.66     14.87 o 
  -5   1   3      688.36      675.01     15.79 o 
  -4   1   3     1452.26     1442.71     24.26 o 
  -3   1   3     1038.10     1047.04     23.11 o 
  -2   1   3     2150.41     2136.92     29.92 o 
  -1   1   3      871.46      881.84     21.93 o 
   0   1   3      243.40      234.21      6.95 o 
   2   1   3     2144.10     2113.86     32.39 o 
   3   1   3      199.57      202.04      6.32 o 
   4   1   3      762.88      748.85     13.28 o 
   5   1   3      160.20      162.57     11.36 o 
   6   1   3      642.71      650.03     23.76 o 
  -6   2   3      198.43      190.89      6.37 o 
  -5   2   3      547.93      541.41     18.22 o 
  -4   2   3       89.36       98.22      5.09 o 
  -3   2   3      549.06      567.25     13.02 o 
  -2   2   3     4650.39     4814.52    102.19 o 
  -1   2   3     7248.40     7259.52    177.04 o 
   1   2   3     2792.20     2863.03     57.14 o 
   2   2   3      897.31      930.85     14.16 o 
   3   2   3     1318.75     1313.34     21.06 o 
   4   2   3      191.70      198.83      6.99 o 
   5   2   3      132.03      129.83      6.62 o 
   6   2   3       20.17       21.27      4.85 o 
  -6   3   3      268.07      264.63     10.71 o 
  -5   3   3     1064.73     1025.37     25.43 o 
  -4   3   3     1859.99     1873.19     34.67 o 
  -3   3   3     3992.40     4036.14     98.75 o 
  -2   3   3     1605.86     1610.65     23.68 o 
  -1   3   3      753.29      795.71     13.84 o 
   0   3   3     1096.03     1191.35     21.29 o 
   2   3   3      215.77      214.19      5.27 o 
   3   3   3      977.02      974.39     15.48 o 
   4   3   3      392.38      388.23      8.51 o 
   5   3   3       54.69       69.77      7.60 o 
   6   3   3      107.96      117.35      7.26 o 
  -6   4   3      273.98      268.08     12.63 o 
  -5   4   3       20.79       18.26      4.36 o 
  -4   4   3        6.82        7.26      3.64 o 
  -3   4   3      358.35      363.45     12.33 o 
  -2   4   3     2780.49     2795.01     38.94 o 
  -1   4   3     2685.72     2647.08     55.55 o 
   0   4   3     2861.47     2844.41     61.33 o 
   1   4   3      906.73      938.73     18.58 o 
   2   4   3       26.82       25.74      2.32 o 
   3   4   3      420.29      425.13      9.02 o 
   4   4   3       78.29       79.65      4.59 o 
   5   4   3      113.41      120.59      6.32 o 
   6   4   3       47.23       64.20      7.01 o 
  -6   5   3       32.89       41.73      7.24 o 
  -5   5   3      798.08      806.39     24.71 o 
  -4   5   3      726.85      734.10     23.16 o 
  -3   5   3      343.87      348.03     10.14 o 
  -2   5   3      369.39      363.86      7.78 o 
  -1   5   3      235.47      235.11      5.74 o 
   0   5   3       24.49       19.54      3.14 o 
   1   5   3      714.15      680.28     14.99 o 
   2   5   3     1570.85     1543.34     23.83 o 
   3   5   3      246.85      258.44      9.23 o 
   4   5   3       76.71       79.33      3.40 o 
   5   5   3      269.10      269.75     12.23 o 
  -5   6   3      150.25      159.37      9.38 o 
  -4   6   3       68.39       76.61      8.23 o 
  -3   6   3       87.88       92.38      4.71 o 
  -2   6   3     1561.86     1525.99     25.24 o 
  -1   6   3      599.22      592.17      9.85 o 
   0   6   3     1421.03     1356.27     32.67 o 
   1   6   3      498.47      500.34     16.83 o 
   2   6   3      343.62      350.74      9.39 o 
   3   6   3      536.74      524.86     10.22 o 
   4   6   3      348.28      346.23      7.87 o 
   5   6   3       25.21       57.52     22.49 o 
  -5   7   3      417.65      406.52     17.97 o 
  -4   7   3       24.82       24.13      6.74 o 
  -3   7   3     1319.32     1377.12     37.24 o 
  -2   7   3       48.87       51.94      3.22 o 
  -1   7   3      147.00      145.53      5.01 o 
   0   7   3       13.85        6.83      3.05 o 
   1   7   3      484.43      452.10     23.51 o 
   2   7   3       56.85       54.11      2.96 o 
   3   7   3      206.22      198.95      4.47 o 
   4   7   3      127.13      132.14      9.54 o 
   5   7   3      206.06      211.33     22.67 o 
  -5   8   3      105.74      115.99     16.98 o 
  -4   8   3        4.87        1.72      5.23 o 
  -3   8   3      170.98      164.60      6.53 o 
  -2   8   3      934.67      944.93     16.97 o 
  -1   8   3      888.22      909.71     16.21 o 
   0   8   3      221.90      228.75     11.49 o 
   1   8   3      133.80      145.04      5.17 o 
   2   8   3       96.12       98.19      8.38 o 
   3   8   3      347.27      357.39     13.78 o 
   4   8   3      201.18      170.34     18.68 o 
  -3   9   3      495.55      491.73     12.39 o 
  -2   9   3      620.67      645.23     13.88 o 
  -1   9   3      131.56      131.78      7.48 o 
   0   9   3      178.97      192.12      6.85 o 
   1   9   3      325.10      336.72     14.16 o 
   2   9   3      186.57      181.10     12.97 o 
   3   9   3      275.62      283.34     11.08 o 
   4   9   3        5.53        6.16      6.68 o 
  -3  10   3       75.87       84.99      8.52 o 
  -2  10   3      249.29      267.57      8.36 o 
  -1  10   3      181.72      199.07      8.92 o 
   0  10   3      617.39      622.07     13.82 o 
   1  10   3       21.72       22.43      6.77 o 
   2  10   3       73.53       76.56      9.08 o 
   3  10   3       23.55       27.92      6.05 o 
  -2  11   3      315.16      332.68     12.74 o 
  -1  11   3       22.89       20.51      7.03 o 
   0  11   3      113.62      113.68      9.23 o 
   1  11   3       37.58       77.90     17.13 o 
   2  11   3      225.47      302.68     57.90 o 
  -1  12   3      299.62      306.17     16.19 o 
   0  12   3        7.77       -8.31     10.09 o 
   2 -10   4        1.83        0.92      4.13 o 
   3 -10   4       75.70       77.17     12.24 o 
   1  -9   4      459.05      451.45     14.89 o 
   2  -9   4      385.55      406.97     26.88 o 
   3  -9   4      598.22      587.94     26.62 o 
   4  -9   4       73.59       72.27     14.13 o 
   0  -8   4      495.85      492.55     34.33 o 
   1  -8   4       40.61       35.33      4.99 o 
   2  -8   4      266.51      257.88     19.79 o 
   3  -8   4      229.65      229.89     14.82 o 
   4  -8   4      340.78      340.00     39.02 o 
  -1  -7   4      386.45      368.40      7.08 o 
   0  -7   4     1279.79     1211.42     27.25 o 
   1  -7   4      337.16      347.11     11.57 o 
   2  -7   4     1164.19     1158.82     38.94 o 
   3  -7   4     1024.51     1021.81     24.82 o 
   4  -7   4      112.96      130.55     17.39 o 
   5  -7   4       77.19      129.50     18.67 o 
  -5  -6   4      247.96      249.31     17.70 o 
  -4  -6   4      180.27      186.78      6.94 o 
  -3  -6   4       93.03      106.14      5.20 o 
  -2  -6   4        4.05        5.41      1.43 o 
  -1  -6   4     1005.70      987.32     18.78 o 
   0  -6   4     1074.51     1045.60     20.19 o 
   1  -6   4      184.71      191.34      7.27 o 
   2  -6   4      380.20      377.28     11.24 o 
   3  -6   4      130.77      136.16     12.45 o 
   4  -6   4      269.29      265.90      9.13 o 
   5  -6   4      184.50      186.99     22.65 o 
  -6  -5   4       68.77       55.24      9.28 o 
  -5  -5   4      168.27      170.05     10.20 o 
  -4  -5   4        0.20        2.09      3.11 o 
  -3  -5   4       51.41       49.22      3.57 o 
  -2  -5   4      603.87      625.10     13.14 o 
  -1  -5   4     1631.33     1743.21     68.40 o 
   0  -5   4      363.53      357.26     10.18 o 
   1  -5   4     1464.13     1439.07     28.93 o 
   2  -5   4     1428.20     1415.74     48.20 o 
   3  -5   4     3734.99     3653.40     91.33 o 
   4  -5   4       42.30       50.59      4.18 o 
   5  -5   4      104.15      145.77     17.95 o 
  -6  -4   4       99.27       88.04     11.22 o 
  -5  -4   4      557.70      576.77     21.52 o 
  -4  -4   4      601.60      643.18     20.71 o 
  -3  -4   4      145.48      148.48     10.05 o 
  -2  -4   4      426.82      459.66     26.22 o 
  -1  -4   4     2457.92     2476.66     49.18 o 
   0  -4   4     1628.75     1618.25     36.30 o 
   1  -4   4     2039.26     2011.32     32.25 o 
   2  -4   4     1475.81     1436.59     25.44 o 
   3  -4   4      234.99      243.20     11.38 o 
   4  -4   4      398.32      398.41     11.48 o 
   5  -4   4      304.99      299.99      8.95 o 
  -6  -3   4      190.64      328.83     28.15 o 
  -5  -3   4      150.02      164.54     12.24 o 
  -4  -3   4       85.27       94.97      8.57 o 
  -3  -3   4      116.12      107.26     10.71 o 
  -2  -3   4     2430.18     2463.62     47.60 o 
  -1  -3   4      253.87      256.74      7.90 o 
   0  -3   4     2402.94     2489.24     52.50 o 
   1  -3   4      834.06      791.84     16.39 o 
   2  -3   4     6950.46     6848.55    144.12 o 
   3  -3   4     1415.96     1389.63     24.93 o 
   4  -3   4      649.75      638.66     15.60 o 
   5  -3   4       26.64       32.10      3.67 o 
   6  -3   4       29.86       22.90     13.82 o 
  -6  -2   4      598.82      558.10     28.87 o 
  -5  -2   4       13.09       18.26      8.93 o 
  -4  -2   4      378.95      391.82     25.30 o 
  -3  -2   4      658.59      649.96     19.28 o 
  -2  -2   4     2014.51     2112.53     36.79 o 
  -1  -2   4      314.93      302.80      6.75 o 
   0  -2   4      889.50      844.21     18.08 o 
   1  -2   4     1006.70     1019.28     22.19 o 
   2  -2   4     1275.60     1264.10     24.65 o 
   3  -2   4      221.84      235.59      9.36 o 
   4  -2   4      484.32      486.34     12.35 o 
   5  -2   4      350.16      324.24     18.34 o 
   6  -2   4      341.67      336.28     28.61 o 
  -6  -1   4      295.57      357.04     37.85 o 
  -5  -1   4       68.05       79.67     10.61 o 
  -4  -1   4      157.34      155.87     11.94 o 
  -3  -1   4     1355.56     1390.16     25.81 o 
  -2  -1   4     2817.26     2882.98     53.89 o 
  -1  -1   4     1299.87     1335.38     24.39 o 
   0  -1   4      148.28      153.47      6.40 o 
   1  -1   4     2669.92     2621.03     57.54 o 
   2  -1   4     6631.10     6546.31    131.62 o 
   3  -1   4      634.17      622.48     12.89 o 
   4  -1   4      742.00      736.33     16.70 o 
   5  -1   4      366.04      362.18     20.20 o 
   6  -1   4       97.08       86.15     17.60 o 
  -6   0   4      396.96      401.56     27.08 o 
  -5   0   4      649.28      654.27     30.55 o 
  -4   0   4       16.42       15.86      2.86 o 
  -3   0   4      222.95      216.79     11.45 o 
  -2   0   4      649.45      634.60     13.03 o 
  -1   0   4     1485.50     1523.21     29.36 o 
   0   0   4     1593.51     1597.88     37.15 o 
   1   0   4    21617.81    18896.00    628.17 o 
   2   0   4      810.92      905.24     15.23 o 
   3   0   4      367.49      378.51     11.25 o 
   4   0   4        2.70        3.92      2.56 o 
   5   0   4     1267.96     1238.79     33.89 o 
   6   0   4       45.82       49.86      7.85 o 
  -6   1   4      287.29      298.94     25.60 o 
  -5   1   4       65.19       62.00      3.62 o 
  -4   1   4      173.44      168.24      5.99 o 
  -3   1   4     1456.24     1508.77     31.22 o 
  -2   1   4     2660.65     2779.14     54.89 o 
  -1   1   4     1475.28     1541.15     47.00 o 
   0   1   4      152.37      163.62      7.76 o 
   1   1   4     2726.15     2616.86     67.66 o 
   2   1   4     6459.82     6368.79    130.11 o 
   3   1   4      756.71      748.83     16.90 o 
   4   1   4      706.67      682.89     16.79 o 
   5   1   4      376.57      362.75     11.17 o 
   6   1   4       76.01       85.91      9.18 o 
  -5   2   4       39.52       52.23      4.36 o 
  -4   2   4      362.06      370.94     11.03 o 
  -3   2   4      614.87      615.48     14.41 o 
  -2   2   4     1867.37     1972.38     39.33 o 
   0   2   4      953.65      909.34     17.21 o 
   1   2   4      940.75      967.14     19.30 o 
   2   2   4     1318.04     1306.60     21.36 o 
   3   2   4      250.73      266.13     13.22 o 
   4   2   4      575.73      574.75     13.29 o 
   5   2   4      352.58      360.53     10.54 o 
   6   2   4      349.95      340.21     20.76 o 
  -6   3   4      195.26      194.16      9.60 o 
  -5   3   4      144.02      153.79     13.49 o 
  -4   3   4      125.57      129.62      7.34 o 
  -3   3   4       96.79       99.42      6.41 o 
  -2   3   4     2500.04     2560.86     40.72 o 
  -1   3   4      263.52      259.07      8.11 o 
   0   3   4     2435.85     2551.72     50.41 o 
   1   3   4      810.40      761.80     15.89 o 
   2   3   4     6830.27     6848.56    142.88 o 
   3   3   4     1389.79     1395.47     25.47 o 
   4   3   4      599.87      599.92     13.46 o 
   5   3   4       22.52       24.39      5.31 o 
   6   3   4       33.19       27.67      6.65 o 
  -6   4   4       91.32       86.09      7.47 o 
  -5   4   4      490.26      506.76     22.14 o 
  -4   4   4      701.67      722.59     28.64 o 
  -3   4   4      122.28      108.71      7.75 o 
  -2   4   4      379.35      395.32      8.43 o 
  -1   4   4     2357.67     2354.50     50.42 o 
   0   4   4     1788.81     1773.84     34.94 o 
   1   4   4     1735.46     1719.92     39.33 o 
   2   4   4     1582.38     1592.04     25.88 o 
   3   4   4      228.65      234.03      9.42 o 
   4   4   4      503.73      488.23      9.82 o 
   5   4   4      263.05      269.29     13.91 o 
   6   4   4      511.03      462.88     20.89 o 
  -6   5   4       55.97       68.30     10.15 o 
  -5   5   4      174.08      169.96      8.87 o 
  -4   5   4        7.28       15.86      5.66 o 
  -3   5   4       38.42       39.65      2.31 o 
  -2   5   4      599.05      615.69     11.95 o 
  -1   5   4     1688.69     1678.41     34.46 o 
   0   5   4      360.27      351.18     12.57 o 
   1   5   4     1417.95     1433.79     40.93 o 
   2   5   4     1419.81     1399.04     25.06 o 
   3   5   4     3758.99     3675.29     69.52 o 
   4   5   4       17.49       15.67      4.95 o 
   5   5   4       92.81       97.47     10.33 o 
  -5   6   4      270.63      321.02     37.78 o 
  -4   6   4      177.04      192.61     14.89 o 
  -3   6   4       92.78       94.23      5.37 o 
  -2   6   4       10.55       11.07      2.64 o 
  -1   6   4     1079.79     1097.01     24.70 o 
   0   6   4      959.66      927.05     22.80 o 
   1   6   4      174.86      176.15      8.73 o 
   2   6   4      346.04      339.03      8.81 o 
   3   6   4      143.32      162.11      6.71 o 
   4   6   4      238.28      228.51      6.62 o 
   5   6   4      225.49      230.77     10.34 o 
  -5   7   4      256.84      259.84     14.87 o 
  -4   7   4      100.77      107.06     14.18 o 
  -3   7   4      328.00      344.06     20.42 o 
  -2   7   4      499.97      519.31     10.48 o 
  -1   7   4      432.49      440.93     10.07 o 
   0   7   4     1279.82     1221.77     23.11 o 
   1   7   4      321.65      321.75     12.62 o 
   2   7   4     1197.05     1185.97     20.03 o 
   3   7   4     1061.17     1035.60     18.17 o 
   4   7   4      111.77      116.26      5.94 o 
   5   7   4       71.78       96.87     12.27 o 
  -4   8   4      202.00      213.80     12.34 o 
  -3   8   4       68.24       82.14      9.63 o 
  -2   8   4      209.51      209.23      6.81 o 
  -1   8   4       18.41       17.12      3.31 o 
   0   8   4      458.37      488.22     11.83 o 
   1   8   4       79.63       79.55      4.82 o 
   2   8   4      274.26      274.42      5.29 o 
   3   8   4      220.28      230.42     11.10 o 
   4   8   4      325.89      339.46     13.38 o 
  -4   9   4        2.40       -0.68      5.48 o 
  -3   9   4      171.67      181.11     12.54 o 
  -2   9   4      742.78      780.58     15.91 o 
  -1   9   4       90.14      107.62     12.25 o 
   0   9   4      187.79      188.45     11.02 o 
   1   9   4      411.84      428.35      9.04 o 
   2   9   4      398.81      418.30     14.48 o 
   3   9   4      515.25      530.78     16.88 o 
   4   9   4       85.16       81.12     21.57 o 
  -3  10   4       79.15       64.04      9.74 o 
  -2  10   4      130.26      146.11      6.30 o 
  -1  10   4      310.63      339.62     11.55 o 
   0  10   4       78.08      103.26     15.32 o 
   1  10   4      662.89      659.67     19.97 o 
   2  10   4        3.20        1.33      4.00 o 
   3  10   4       81.69      116.32     11.97 o 
  -2  11   4       81.29       95.49      6.03 o 
  -1  11   4      176.99      186.86      8.26 o 
   0  11   4      110.14      111.87     10.07 o 
   1  11   4      159.52      150.06     11.03 o 
   2  11   4      424.28      442.07     22.13 o 
   0  12   4      105.52      104.65     10.18 o 
   2 -11   5       34.92       25.50      7.24 o 
   1 -10   5      274.31      264.82     11.63 o 
   2 -10   5      252.37      221.47     14.49 o 
   3 -10   5       95.63       82.93     13.36 o 
   0  -9   5      159.13      150.74      5.37 o 
   1  -9   5      369.80      366.06     14.90 o 
   2  -9   5      121.01      136.93      8.43 o 
   3  -9   5       56.12       41.88      6.45 o 
  -1  -8   5      198.07      194.35     16.47 o 
   0  -8   5       58.33       56.85      4.14 o 
   1  -8   5      686.52      693.53     17.74 o 
   2  -8   5      235.52      237.84     16.66 o 
   3  -8   5      149.94      149.82      9.64 o 
   4  -8   5      115.99      114.43     11.08 o 
  -4  -7   5       65.96       57.18      3.21 o 
  -3  -7   5      341.97      300.57      5.20 o 
  -2  -7   5     1973.39     1924.63     40.86 o 
  -1  -7   5     1998.96     1910.84     51.26 o 
   0  -7   5      407.18      392.63     26.29 o 
   1  -7   5      338.89      328.08     19.51 o 
   2  -7   5      246.05      243.69     19.33 o 
   3  -7   5       81.02       96.41      6.80 o 
   4  -7   5       58.63       57.61      6.65 o 
  -5  -6   5      331.21      333.27     13.16 o 
  -4  -6   5      584.94      588.70     21.42 o 
  -3  -6   5      594.68      613.75     17.80 o 
  -2  -6   5      526.53      577.94     27.08 o 
  -1  -6   5       95.15       89.87      5.66 o 
   0  -6   5      128.00      130.94      9.18 o 
   1  -6   5      698.56      694.72     16.60 o 
   2  -6   5     1081.02     1048.41     24.95 o 
   3  -6   5       14.88       19.55      5.76 o 
   4  -6   5       22.77       17.96      4.37 o 
   5  -6   5       70.90       68.40     16.12 o 
  -5  -5   5       37.68       39.99     12.50 o 
  -4  -5   5      358.83      378.15     18.51 o 
  -3  -5   5      170.04      167.14      6.38 o 
  -2  -5   5     2836.96     2831.15     93.03 o 
  -1  -5   5     1088.67     1095.29     47.64 o 
   0  -5   5     1332.97     1303.20     21.54 o 
   1  -5   5     1310.18     1248.25     24.13 o 
   2  -5   5      646.94      638.87     16.58 o 
   3  -5   5      171.67      159.67      8.18 o 
   4  -5   5        6.03        6.60      3.26 o 
   5  -5   5       36.18       23.97     14.08 o 
  -6  -4   5       70.71       65.13     10.20 o 
  -5  -4   5      207.69      200.04     22.44 o 
  -4  -4   5      974.12      984.40     37.44 o 
  -3  -4   5     1088.04     1051.88     28.41 o 
  -2  -4   5      837.47      857.47     16.64 o 
  -1  -4   5     1600.74     1612.21     35.53 o 
   0  -4   5      993.10     1009.64     23.68 o 
   1  -4   5     1127.34     1100.32     20.59 o 
   2  -4   5      881.63      842.44     16.54 o 
   3  -4   5      269.34      277.21      8.38 o 
   4  -4   5      132.40      136.97      7.90 o 
   5  -4   5      220.56      223.49      9.08 o 
  -6  -3   5       40.63      131.19     18.51 o 
  -5  -3   5       78.79       89.36     10.56 o 
  -4  -3   5      111.61      110.58      8.82 o 
  -3  -3   5     1332.96     1273.90     26.10 o 
  -2  -3   5     1071.52     1085.78     19.40 o 
  -1  -3   5     3346.10     3302.39     69.09 o 
   0  -3   5      683.33      607.59     13.19 o 
   1  -3   5       38.40       41.53      3.60 o 
   2  -3   5      219.61      229.97      6.96 o 
   3  -3   5      468.69      451.48     11.61 o 
   4  -3   5       45.58       47.51      9.30 o 
   5  -3   5      138.10      126.17     25.86 o 
   6  -3   5       11.28       22.19     13.01 o 
  -6  -2   5      135.52      152.10     15.81 o 
  -5  -2   5      420.48      426.25     21.17 o 
  -4  -2   5      374.35      370.40     17.14 o 
  -3  -2   5     1755.13     1724.46     27.07 o 
  -2  -2   5      802.28      801.67     15.86 o 
  -1  -2   5      565.41      603.99     14.09 o 
   0  -2   5       76.45       86.38      5.49 o 
   1  -2   5     2738.40     2653.76     60.00 o 
   2  -2   5      314.91      297.95      9.41 o 
   3  -2   5       80.97       82.49      9.75 o 
   4  -2   5       22.33       25.16      4.28 o 
   5  -2   5      388.45      392.51     28.69 o 
   6  -2   5       35.39       33.82     24.43 o 
  -6  -1   5       12.54       85.69     15.66 o 
  -5  -1   5       26.96       27.70      8.77 o 
  -4  -1   5      426.81      448.35      8.59 o 
  -3  -1   5     2276.78     2341.86     38.69 o 
  -2  -1   5     5301.54     5250.85    121.98 o 
  -1  -1   5     4968.82     4926.73    109.88 o 
   0  -1   5     2358.40     2357.62     51.76 o 
   1  -1   5      893.51      920.10     19.99 o 
   2  -1   5      351.51      342.86      9.78 o 
   3  -1   5      140.43      133.57      5.90 o 
   4  -1   5      225.67      207.65      7.97 o 
   5  -1   5       62.42       57.52      6.07 o 
   6  -1   5       38.71       36.32     14.69 o 
  -6   0   5      666.02     1159.45     78.29 o 
  -5   0   5      180.03      175.35      5.01 o 
  -4   0   5     1909.09     1953.99     42.03 o 
  -3   0   5      521.33      557.25     10.15 o 
  -2   0   5       41.66       44.56      2.75 o 
  -1   0   5       84.08       93.83      4.57 o 
   0   0   5     5039.35     4999.33    116.45 o 
   1   0   5     8653.16     8690.74    232.22 o 
   2   0   5     3214.82     3223.87     57.87 o 
   3   0   5      236.38      247.18      8.43 o 
   4   0   5       60.40       68.75      6.60 o 
   5   0   5        0.91        0.39      3.66 o 
   6   0   5      170.43      176.16     15.91 o 
  -6   1   5       27.32      134.81     18.51 o 
  -5   1   5       27.00       32.06      4.16 o 
  -4   1   5      420.50      459.07     14.31 o 
  -3   1   5     2321.52     2353.58     39.20 o 
  -2   1   5     5488.29     5575.76    123.65 o 
  -1   1   5     4914.18     4940.04    109.85 o 
   0   1   5     2398.20     2383.29     52.61 o 
   1   1   5      906.54      934.80     29.00 o 
   2   1   5      407.56      406.97     10.92 o 
   3   1   5       72.79       80.00      5.70 o 
   4   1   5      247.89      251.03      7.61 o 
   5   1   5       70.66       72.42      6.40 o 
   6   1   5       38.84       41.59      8.01 o 
  -6   2   5      144.62      179.33     22.09 o 
  -5   2   5      467.95      460.23     11.12 o 
  -4   2   5      424.08      411.66     16.27 o 
  -3   2   5     1744.93     1699.03     26.18 o 
  -2   2   5      824.89      840.00     18.36 o 
  -1   2   5      539.84      589.68     20.78 o 
   0   2   5       31.63       39.31      4.16 o 
   1   2   5     2796.49     2705.94     98.19 o 
   2   2   5      424.08      410.82     13.87 o 
   3   2   5       44.38       42.09      4.77 o 
   4   2   5       19.53       17.38      4.29 o 
   5   2   5      357.04      342.77     12.76 o 
   6   2   5       31.10       26.79      7.27 o 
  -6   3   5       38.03       68.34     36.12 o 
  -5   3   5      115.05      115.30      5.71 o 
  -4   3   5      114.43      119.42      7.40 o 
  -3   3   5     1308.74     1322.75     19.88 o 
  -2   3   5     1062.10     1089.67     20.28 o 
  -1   3   5     3418.97     3312.71     73.03 o 
   0   3   5      566.09      494.29     12.04 o 
   1   3   5       50.06       56.78      4.87 o 
   2   3   5      183.71      184.21      8.56 o 
   3   3   5      509.13      494.62     12.50 o 
   4   3   5       35.42       45.81      5.53 o 
   5   3   5      155.80      155.47      7.44 o 
   6   3   5       10.52       12.31     12.75 o 
  -6   4   5       58.81       51.70      7.11 o 
  -5   4   5      273.48      320.57     20.08 o 
  -4   4   5      871.05      868.71     54.83 o 
  -3   4   5     1140.23     1112.87     13.24 o 
  -2   4   5      844.51      880.35     17.61 o 
  -1   4   5     1671.10     1677.69     36.28 o 
   0   4   5      843.94      870.22     19.26 o 
   1   4   5     1190.79     1151.11     32.30 o 
   2   4   5      801.42      803.93     23.43 o 
   3   4   5      205.97      193.90      7.35 o 
   4   4   5      139.83      139.28      6.86 o 
   5   4   5      260.14      260.92      9.33 o 
  -5   5   5       57.39       79.69      6.72 o 
  -4   5   5      351.02      331.33     14.60 o 
  -3   5   5      136.40      136.50      3.82 o 
  -2   5   5     2721.00     2660.26     49.38 o 
  -1   5   5      895.83      873.73     19.73 o 
   0   5   5     1184.59     1155.69     29.82 o 
   1   5   5     1286.19     1229.96     31.74 o 
   2   5   5      667.46      684.24     30.78 o 
   3   5   5      172.61      175.71      8.97 o 
   4   5   5        1.64        2.09      3.10 o 
   5   5   5       49.50       48.82      8.39 o 
  -5   6   5      294.84      356.87     29.73 o 
  -4   6   5      639.69      620.99     25.79 o 
  -3   6   5      613.90      623.14     22.17 o 
  -2   6   5      532.94      550.19     11.60 o 
  -1   6   5       79.24       82.99      6.29 o 
   0   6   5      120.11      106.70      7.74 o 
   1   6   5      675.14      663.25     18.74 o 
   2   6   5     1111.15     1104.38     30.79 o 
   3   6   5        5.92        4.62      2.70 o 
   4   6   5       20.73       12.10      3.01 o 
   5   6   5       66.63       59.43      6.80 o 
  -5   7   5       36.90       27.42     15.05 o 
  -4   7   5       64.58       80.67     18.46 o 
  -3   7   5      353.83      351.54      6.54 o 
  -2   7   5     2022.85     2040.37     33.15 o 
  -1   7   5     1922.72     1909.09     43.79 o 
   0   7   5      390.27      373.79     17.93 o 
   1   7   5      331.01      318.82     12.82 o 
   2   7   5      284.17      275.31      7.46 o 
   3   7   5       67.18       73.32      5.49 o 
   4   7   5       93.70       96.32      4.74 o 
  -4   8   5       75.17       68.37     17.74 o 
  -3   8   5      372.74      395.11      9.15 o 
  -2   8   5      622.53      626.95     14.34 o 
  -1   8   5      219.10      235.27      6.88 o 
   0   8   5       76.02       82.57     11.94 o 
   1   8   5      731.43      759.16     22.15 o 
   2   8   5      270.87      260.27      8.43 o 
   3   8   5      185.83      179.54      7.77 o 
   4   8   5      109.69      111.84      9.99 o 
  -4   9   5      125.63      205.25     23.87 o 
  -3   9   5      236.85      237.68      8.92 o 
  -2   9   5      629.75      643.70     14.17 o 
  -1   9   5      188.90      192.87      7.58 o 
   0   9   5      125.84      135.29      9.56 o 
   1   9   5      353.45      361.28      8.51 o 
   2   9   5      115.63      129.50     10.35 o 
   3   9   5       94.95       61.36     27.91 o 
  -3  10   5      107.55      123.23     20.45 o 
  -2  10   5       94.35      105.47      5.69 o 
  -1  10   5       46.34       73.40     17.20 o 
   0  10   5      326.20      344.43     14.39 o 
   1  10   5      294.82      299.61     13.38 o 
   2  10   5      282.92      284.61     13.07 o 
   3  10   5      124.77      128.98     11.25 o 
  -2  11   5      120.86      116.13      7.91 o 
  -1  11   5      271.25      275.96     14.26 o 
   0  11   5      276.08      278.10     15.98 o 
   1  11   5      102.98      118.04     10.36 o 
   2  11   5       46.39       37.24      7.76 o 
   0 -10   6       70.93       61.51      4.18 o 
   1 -10   6      332.60      302.14     11.68 o 
   2 -10   6      299.81      295.49     13.02 o 
  -1  -9   6      106.74       94.21      3.26 o 
   0  -9   6      307.22      300.07     11.83 o 
   1  -9   6      357.95      374.74     16.53 o 
   2  -9   6      102.77       97.85      8.05 o 
   3  -9   6      109.31      119.63     10.92 o 
  -1  -8   6      153.75      145.89      4.43 o 
   0  -8   6      161.45      158.84      6.58 o 
   1  -8   6      657.35      627.72     17.05 o 
   2  -8   6      190.48      188.85      9.93 o 
   3  -8   6      299.02      296.29     13.99 o 
   4  -8   6      217.09      216.76     17.83 o 
  -3  -7   6      288.71      280.53      6.68 o 
  -2  -7   6       78.93       76.86     12.65 o 
  -1  -7   6      286.56      273.65     10.41 o 
   0  -7   6      554.83      553.17     13.69 o 
   1  -7   6      186.32      181.07     11.31 o 
   2  -7   6       82.73       98.03     12.52 o 
   3  -7   6      141.85      133.73     11.28 o 
   4  -7   6      898.95      877.96     24.53 o 
  -5  -6   6      188.16      183.01     10.41 o 
  -4  -6   6       22.28       23.67      4.18 o 
  -3  -6   6     1234.10     1246.42     36.37 o 
  -2  -6   6       82.42       77.12     12.60 o 
  -1  -6   6       33.18       25.30      9.59 o 
   0  -6   6     1403.35     1363.19     32.34 o 
   1  -6   6     1627.33     1568.04     35.40 o 
   2  -6   6       47.15       48.75     14.87 o 
   3  -6   6      263.51      280.94     11.50 o 
   4  -6   6      221.38      228.06     10.66 o 
   5  -6   6       31.70       23.92     14.43 o 
  -5  -5   6      191.82      207.34     18.16 o 
  -4  -5   6     1313.57     1311.19     37.90 o 
  -3  -5   6       71.58       69.79      4.41 o 
  -2  -5   6      317.84      307.20     18.51 o 
  -1  -5   6       36.40       38.01      6.98 o 
   0  -5   6     3090.18     3123.40     73.06 o 
   1  -5   6      417.79      425.77     12.68 o 
   2  -5   6      151.71      158.63     10.12 o 
   3  -5   6      153.33      172.49      7.47 o 
   4  -5   6      284.74      296.11     18.00 o 
   5  -5   6      243.88      231.45     14.20 o 
  -6  -4   6      357.91      376.67     30.81 o 
  -5  -4   6      101.33      100.74      9.33 o 
  -4  -4   6      108.80      124.40     14.43 o 
  -3  -4   6     1013.00      985.12     29.28 o 
  -2  -4   6      310.50      309.07     11.27 o 
  -1  -4   6      642.08      650.67     21.94 o 
   0  -4   6      251.71      245.25     17.42 o 
   1  -4   6     1680.35     1700.32     30.54 o 
   2  -4   6      971.93      975.55     23.92 o 
   3  -4   6     1208.46     1177.20     24.59 o 
   4  -4   6      853.89      801.76     25.76 o 
   5  -4   6        8.01        4.92      3.85 o 
  -6  -3   6      135.39      141.49     15.10 o 
  -5  -3   6      151.65      155.41     11.78 o 
  -4  -3   6      136.93      139.50     10.05 o 
  -3  -3   6      933.22      922.74     13.84 o 
  -2  -3   6      640.21      631.51     15.20 o 
  -1  -3   6     1306.03     1368.23     26.51 o 
   0  -3   6     1550.98     1598.25     33.99 o 
   1  -3   6     1037.05     1060.08     24.30 o 
   2  -3   6      136.54      142.92     11.04 o 
   3  -3   6      930.18      928.09     20.00 o 
   4  -3   6      923.11      935.80     23.30 o 
   5  -3   6      695.47      655.15     27.01 o 
  -6  -2   6       76.88       57.94     12.50 o 
  -5  -2   6      148.45      168.37     22.65 o 
  -4  -2   6      179.99      193.36     11.88 o 
  -3  -2   6      515.84      502.51     11.36 o 
  -2  -2   6     1587.85     1626.86     30.66 o 
  -1  -2   6      997.29     1073.94     22.23 o 
   0  -2   6     3028.23     3120.16     67.15 o 
   1  -2   6      960.14      990.12     22.87 o 
   2  -2   6     3615.31     3495.37     68.69 o 
   3  -2   6     1206.19     1182.00     24.04 o 
   4  -2   6      443.76      453.88     18.66 o 
   5  -2   6      462.80      464.69     14.14 o 
  -6  -1   6      199.08      206.47     19.18 o 
  -5  -1   6      826.21      814.50     34.94 o 
  -4  -1   6      340.86      370.09     12.34 o 
  -3  -1   6     1387.58     1418.11     37.97 o 
  -2  -1   6      190.29      198.80      7.07 o 
  -1  -1   6      871.35      866.90     17.13 o 
   0  -1   6      149.89      185.88      9.12 o 
   1  -1   6     2228.42     2330.35     50.54 o 
   2  -1   6       33.75       40.42      4.54 o 
   3  -1   6      844.75      866.51     22.94 o 
   4  -1   6      303.08      296.77     12.74 o 
   5  -1   6     1150.02     1116.74     26.92 o 
   6  -1   6      295.72      284.51     28.21 o 
  -6   0   6      633.57      710.66     40.70 o 
  -5   0   6        3.95        5.25      1.39 o 
  -4   0   6      256.94      256.10      7.31 o 
  -3   0   6       15.12       20.23      3.03 o 
  -2   0   6     1365.61     1383.17     30.69 o 
  -1   0   6      795.41      908.04     34.61 o 
   0   0   6       26.73       38.38      4.74 o 
   1   0   6     1698.67     1786.64     57.43 o 
   2   0   6     2062.31     2113.96     46.96 o 
   3   0   6      133.19      141.38      7.04 o 
   4   0   6      380.97      376.28     11.40 o 
   5   0   6      127.58      139.88      9.91 o 
   6   0   6       15.71       13.36      6.40 o 
  -6   1   6      199.54      181.12     22.29 o 
  -5   1   6      853.71      853.62     14.64 o 
  -4   1   6      423.25      451.36     11.51 o 
  -3   1   6     1351.29     1338.53     22.07 o 
  -2   1   6      154.75      167.88      5.37 o 
  -1   1   6      660.15      643.92     14.80 o 
   0   1   6      129.48      168.51      8.16 o 
   1   1   6     2143.20     2220.97     63.55 o 
   2   1   6       41.46       51.42      5.53 o 
   3   1   6      877.45      886.29     20.20 o 
   4   1   6      312.88      306.34     10.46 o 
   5   1   6     1127.55     1091.68     25.48 o 
   6   1   6      278.48      301.24     16.45 o 
  -6   2   6       65.81       55.39     16.63 o 
  -5   2   6      152.17      154.93      7.07 o 
  -4   2   6      150.51      157.96     11.83 o 
  -3   2   6      635.11      618.16     10.87 o 
  -2   2   6     1549.35     1558.51     32.22 o 
  -1   2   6     1173.09     1261.43     32.11 o 
   0   2   6     3013.06     3071.04     70.44 o 
   1   2   6     1016.99     1056.58     57.71 o 
   2   2   6     3340.14     3294.06     76.49 o 
   3   2   6     1162.88     1164.56     27.08 o 
   4   2   6      429.31      438.48     11.48 o 
   5   2   6      456.64      430.91     12.02 o 
  -6   3   6      165.84      168.96      8.12 o 
  -5   3   6      107.56      109.10      6.96 o 
  -4   3   6      179.37      175.13      9.67 o 
  -3   3   6      934.87      918.41     16.64 o 
  -2   3   6      681.64      701.86     14.50 o 
  -1   3   6     1083.65     1140.99     30.48 o 
   0   3   6     1699.91     1727.32     39.12 o 
   1   3   6     1096.61     1107.45     24.69 o 
   2   3   6      140.58      140.42     10.18 o 
   3   3   6      869.78      872.00     23.05 o 
   4   3   6      981.03      968.83     21.61 o 
   5   3   6      677.66      673.13     15.48 o 
  -6   4   6      317.07      319.06     11.15 o 
  -5   4   6       96.01       85.50     65.72 o 
  -4   4   6      146.12      147.98      9.36 o 
  -3   4   6     1064.23     1053.38     18.74 o 
  -2   4   6      202.05      201.40      7.14 o 
  -1   4   6      768.86      755.90     19.36 o 
   0   4   6      256.02      269.61      9.24 o 
   1   4   6     1704.70     1735.69     43.02 o 
   2   4   6      867.88      885.36     23.75 o 
   3   4   6     1274.45     1290.41     26.79 o 
   4   4   6      826.16      789.55     16.89 o 
   5   4   6        7.43        6.70      3.18 o 
  -5   5   6      162.40      167.15     11.94 o 
  -4   5   6     1302.21     1301.08     35.93 o 
  -3   5   6       60.19       42.28      7.06 o 
  -2   5   6      357.34      333.73     12.39 o 
  -1   5   6       57.23       60.18      5.15 o 
   0   5   6     3269.53     3231.28     79.68 o 
   1   5   6      489.14      512.92     18.01 o 
   2   5   6      150.61      161.25      9.44 o 
   3   5   6      137.63      138.52      7.14 o 
   4   5   6      293.65      285.98     14.17 o 
   5   5   6      213.92      225.35     12.78 o 
  -5   6   6      200.07      222.41     10.86 o 
  -4   6   6       40.18       36.92      9.31 o 
  -3   6   6     1280.84     1274.74     18.99 o 
  -2   6   6       83.16       84.63      4.94 o 
  -1   6   6       37.39       37.69      5.20 o 
   0   6   6     1395.70     1349.12     37.20 o 
   1   6   6     1595.84     1540.98     37.77 o 
   2   6   6       20.08       25.13      7.22 o 
   3   6   6      283.21      286.01      8.71 o 
   4   6   6      235.33      228.27      8.00 o 
   5   6   6       32.66       31.54      8.58 o 
  -5   7   6       12.82       12.24      6.53 o 
  -4   7   6      317.41      295.77     19.88 o 
  -3   7   6      289.24      287.63      8.34 o 
  -2   7   6       55.24       57.20      5.04 o 
  -1   7   6      315.29      307.43     20.71 o 
   0   7   6      520.67      524.30     17.38 o 
   1   7   6      235.43      239.07     17.32 o 
   2   7   6      101.40      114.59      8.77 o 
   3   7   6      147.41      145.07      6.05 o 
   4   7   6      869.92      827.11     18.75 o 
  -4   8   6       78.08       75.23     25.91 o 
  -3   8   6      403.59      400.51     12.52 o 
  -2   8   6      387.19      388.53     11.49 o 
  -1   8   6      134.99      147.93      7.70 o 
   0   8   6      166.05      167.32     12.04 o 
   1   8   6      622.81      586.09     20.23 o 
   2   8   6      198.58      213.33     11.71 o 
   3   8   6      234.46      229.25      8.14 o 
   4   8   6      172.87      179.54     27.54 o 
  -4   9   6      295.24      277.47     44.68 o 
  -3   9   6       65.57       66.90      5.30 o 
  -2   9   6       55.92       58.34      6.02 o 
  -1   9   6       81.28      100.27      8.29 o 
   0   9   6      261.27      267.66     11.07 o 
   1   9   6      430.02      432.71     18.41 o 
   2   9   6      121.10      110.57     13.18 o 
   3   9   6      108.69      122.13     22.65 o 
  -3  10   6       41.01       43.56     16.37 o 
  -2  10   6      177.97      177.91      9.76 o 
  -1  10   6       36.60       46.71      6.74 o 
   0  10   6       68.14       70.39      6.25 o 
   1  10   6      324.66      336.55     16.52 o 
   2  10   6      320.93      292.81     35.80 o 
  -2  11   6       14.23       14.30      4.67 o 
  -1  11   6      205.93      194.71     19.79 o 
   0  11   6       36.12       31.47      8.00 o 
   1  11   6      124.12      115.82     12.20 o 
   0 -10   7       46.18       41.57     14.38 o 
   1 -10   7      221.76      226.91     10.53 o 
   2 -10   7        9.23        9.44      8.90 o 
  -1  -9   7       21.77       31.73      4.06 o 
   0  -9   7      223.42      219.97      8.48 o 
   1  -9   7      660.20      646.43     23.50 o 
   2  -9   7      454.89      440.58     18.57 o 
   3  -9   7      112.93      112.35     11.70 o 
  -2  -8   7      802.20      746.97     18.11 o 
  -1  -8   7     1085.97     1058.03     22.65 o 
   0  -8   7      723.13      732.34     18.30 o 
   1  -8   7      121.18      120.00      8.73 o 
   2  -8   7       46.07       41.70      6.62 o 
   3  -8   7      123.73      130.72      9.25 o 
   4  -8   7      154.15      151.62     10.99 o 
  -3  -7   7      166.09      165.10      9.23 o 
  -2  -7   7      207.61      200.81     19.18 o 
  -1  -7   7      430.06      413.88     14.56 o 
   0  -7   7      533.47      515.99     14.13 o 
   1  -7   7      190.67      179.71     11.84 o 
   2  -7   7      924.61      911.60     24.39 o 
   3  -7   7       31.10       31.78      8.72 o 
   4  -7   7       93.34       85.37     13.72 o 
  -5  -6   7       95.78       98.85      8.47 o 
  -4  -6   7      394.12      400.85     19.64 o 
  -3  -6   7      328.32      330.19      9.29 o 
  -2  -6   7      520.05      514.13     38.76 o 
  -1  -6   7     1728.43     1709.80     40.53 o 
   0  -6   7      878.53      858.02     17.62 o 
   1  -6   7      703.15      689.26     16.21 o 
   2  -6   7      200.02      195.42     10.03 o 
   3  -6   7      350.02      336.17     13.91 o 
   4  -6   7       74.99       76.73     10.63 o 
  -5  -5   7      101.50       92.27     15.51 o 
  -4  -5   7      501.01      485.32     17.09 o 
  -3  -5   7     1163.74     1113.14     26.66 o 
  -2  -5   7      159.98      152.73      9.86 o 
  -1  -5   7      158.22      161.18     10.78 o 
   0  -5   7     2445.10     2446.50     58.05 o 
   1  -5   7     2488.67     2432.65     53.24 o 
   2  -5   7      625.23      597.09     15.52 o 
   3  -5   7      349.89      359.74     12.62 o 
   4  -5   7       42.01       43.59      6.57 o 
   5  -5   7       22.21       23.24      5.51 o 
  -5  -4   7       26.63       22.14      6.73 o 
  -4  -4   7      304.47      299.81     13.52 o 
  -3  -4   7     1180.65     1142.67     24.42 o 
  -2  -4   7      721.24      697.78     19.08 o 
  -1  -4   7     1208.58     1174.42     30.16 o 
   0  -4   7     1251.81     1234.51     33.11 o 
   1  -4   7      769.21      804.08     17.21 o 
   2  -4   7       55.59       68.22      6.01 o 
   3  -4   7      321.08      307.53     10.74 o 
   4  -4   7      120.93      126.84      7.76 o 
   5  -4   7      109.14      101.47      8.21 o 
  -6  -3   7        1.76       10.56      7.40 o 
  -5  -3   7       45.22       39.89      9.38 o 
  -4  -3   7      769.18      735.70     26.06 o 
  -3  -3   7     1167.65     1185.06     38.36 o 
  -2  -3   7      462.07      455.30     16.64 o 
  -1  -3   7      477.21      483.72     12.89 o 
   0  -3   7     2212.06     2308.31     55.71 o 
   1  -3   7     1031.48     1018.47     24.54 o 
   2  -3   7     1327.67     1261.81     28.86 o 
   3  -3   7       81.57       88.71      7.09 o 
   4  -3   7       77.21       93.63     10.68 o 
   5  -3   7      119.67      118.73      8.93 o 
  -6  -2   7      177.52      191.32     18.00 o 
  -5  -2   7      131.66      128.64     13.82 o 
  -4  -2   7      142.56      127.62     12.91 o 
  -3  -2   7     2062.82     1978.68     38.97 o 
  -2  -2   7     3333.33     3316.58     71.99 o 
  -1  -2   7     1712.34     1751.02     37.29 o 
   0  -2   7     4786.84     4806.75    126.57 o 
   1  -2   7       19.08       28.34      5.46 o 
   2  -2   7      136.16      142.43      7.73 o 
   3  -2   7      100.22      110.76     10.39 o 
   4  -2   7      917.61      925.87     21.35 o 
   5  -2   7       49.02       49.56      6.76 o 
  -6  -1   7       34.55       36.67     20.15 o 
  -5  -1   7       85.37       64.83     23.62 o 
  -4  -1   7      845.73      883.54     23.93 o 
  -3  -1   7     1385.22     1337.67     43.18 o 
  -2  -1   7      209.51      220.09      9.49 o 
  -1  -1   7      832.17      926.56     20.14 o 
   0  -1   7     1571.97     1659.41     40.65 o 
   1  -1   7     2348.54     2361.90     53.78 o 
   2  -1   7      516.46      529.81     16.48 o 
   3  -1   7      422.75      425.20     12.99 o 
   4  -1   7      105.54      101.44      7.67 o 
   5  -1   7      127.79      128.30      7.95 o 
  -6   0   7       48.31       51.97     14.28 o 
  -5   0   7      179.42      180.87     10.63 o 
  -4   0   7       11.05       11.14      2.13 o 
  -3   0   7     1084.15     1132.67     42.21 o 
  -2   0   7     1316.62     1307.89     25.95 o 
  -1   0   7     1188.34     1093.52     26.33 o 
   0   0   7     1455.62     1549.67     35.63 o 
   1   0   7      658.76      694.20     18.92 o 
   2   0   7       88.47       89.10      7.63 o 
   3   0   7        3.39        9.41      4.56 o 
   4   0   7       66.70       72.79      6.87 o 
   5   0   7       67.80       66.06      7.72 o 
  -6   1   7       33.34       27.34     13.52 o 
  -5   1   7      102.18      115.35      8.70 o 
  -4   1   7      860.70      846.02     13.88 o 
  -3   1   7     1415.34     1347.59     27.25 o 
  -2   1   7      179.51      180.96      6.66 o 
  -1   1   7      790.19      875.06     22.36 o 
   0   1   7     1512.58     1640.26     36.80 o 
   1   1   7     2402.52     2435.83     54.85 o 
   2   1   7      506.42      524.03     19.11 o 
   3   1   7      448.52      453.92     12.75 o 
   4   1   7      105.90      109.52      8.98 o 
   5   1   7      111.84      112.46      7.92 o 
  -6   2   7      164.16      182.39     23.11 o 
  -5   2   7      164.87      166.74      8.88 o 
  -4   2   7      145.43      139.22     12.01 o 
  -3   2   7     2082.41     2052.88     42.46 o 
  -2   2   7     3393.80     3400.30     76.45 o 
  -1   2   7     1860.02     1887.19     39.15 o 
   0   2   7     4722.00     4631.74    110.22 o 
   1   2   7       28.34       39.25      5.52 o 
   2   2   7      170.19      169.22     11.50 o 
   3   2   7      140.12      154.60      7.36 o 
   4   2   7      871.09      860.73     21.14 o 
   5   2   7       78.26       77.67      6.39 o 
  -6   3   7        0.24       -1.38     11.48 o 
  -5   3   7       75.87       75.13      6.91 o 
  -4   3   7      790.22      790.26     21.07 o 
  -3   3   7     1028.17     1026.17     19.53 o 
  -2   3   7      490.53      495.67     12.51 o 
  -1   3   7      488.85      496.93     13.18 o 
   0   3   7     2300.12     2352.77     56.64 o 
   1   3   7      938.17      904.06     32.82 o 
   2   3   7     1481.66     1452.39     52.74 o 
   3   3   7       70.28       79.85      7.91 o 
   4   3   7       74.76       74.68      6.69 o 
   5   3   7       94.50       93.86      9.98 o 
  -5   4   7       15.68       16.60      5.77 o 
  -4   4   7      298.81      302.64     18.08 o 
  -3   4   7     1175.95     1127.75     21.02 o 
  -2   4   7      795.31      800.34     18.05 o 
  -1   4   7     1246.01     1206.61     27.07 o 
   0   4   7     1279.82     1287.91     38.90 o 
   1   4   7      731.72      745.04     20.94 o 
   2   4   7       45.95       57.55      7.62 o 
   3   4   7      312.68      302.16      9.94 o 
   4   4   7      132.47      141.38      8.01 o 
   5   4   7      106.60       98.94      8.06 o 
  -5   5   7       98.47      103.25      9.66 o 
  -4   5   7      515.79      496.93     21.51 o 
  -3   5   7     1142.70     1133.50     20.49 o 
  -2   5   7      197.79      191.28     10.24 o 
  -1   5   7      164.01      156.87     10.77 o 
   0   5   7     2542.51     2555.47     71.68 o 
   1   5   7     2542.98     2462.04     59.10 o 
   2   5   7      686.82      705.86     24.70 o 
   3   5   7      320.75      325.17     11.07 o 
   4   5   7       46.05       50.08      5.06 o 
   5   5   7       13.56       17.94      6.45 o 
  -5   6   7      119.52      118.67     40.52 o 
  -4   6   7      396.78      385.92     21.59 o 
  -3   6   7      330.71      340.06      9.66 o 
  -2   6   7      429.48      418.85     13.81 o 
  -1   6   7     1662.39     1626.21     44.18 o 
   0   6   7      801.69      799.38     23.07 o 
   1   6   7      704.33      687.86     21.00 o 
   2   6   7      240.29      239.52     17.72 o 
   3   6   7      389.10      383.12     10.95 o 
   4   6   7       54.16       51.47      5.65 o 
  -5   7   7      153.42      136.64     17.09 o 
  -4   7   7      407.03      401.67     27.13 o 
  -3   7   7      222.05      215.49      6.05 o 
  -2   7   7      200.93      219.28     10.83 o 
  -1   7   7      424.61      410.97     16.25 o 
   0   7   7      551.17      548.85     20.73 o 
   1   7   7      223.27      213.68     11.42 o 
   2   7   7      823.37      834.37     25.80 o 
   3   7   7       15.38       14.15      4.51 o 
   4   7   7       85.67       91.79      9.87 o 
  -4   8   7      137.14      125.78     18.31 o 
  -3   8   7      308.86      298.21      8.23 o 
  -2   8   7      738.35      754.04     20.72 o 
  -1   8   7     1032.81     1026.87     24.98 o 
   0   8   7      751.62      760.47     23.48 o 
   1   8   7      107.66      108.80      9.94 o 
   2   8   7       56.92       56.62     10.36 o 
   3   8   7      132.72      116.33      5.98 o 
   4   8   7      189.34      182.11     12.22 o 
  -3   9   7      123.12      122.92     19.18 o 
  -2   9   7        5.60        4.01      4.76 o 
  -1   9   7       27.42       43.38      9.43 o 
   0   9   7      242.47      244.36     13.44 o 
   1   9   7      665.66      675.18     29.66 o 
   2   9   7      419.18      419.27     18.86 o 
   3   9   7       89.23       82.65     19.61 o 
  -3  10   7      139.69      155.41     23.51 o 
  -2  10   7      132.31      134.30      7.78 o 
  -1  10   7      287.64      294.92     11.01 o 
   0  10   7       54.11       56.37     12.67 o 
   1  10   7      206.99      210.48     25.01 o 
   2  10   7        8.86        8.45      6.84 o 
  -1  11   7      146.31      154.39     10.53 o 
   0  11   7      112.19      119.10     11.73 o 
   1  11   7      371.02      391.07     24.19 o 
  -1 -10   8      142.49      102.42     23.21 o 
   0 -10   8      243.64      255.03     25.71 o 
   1 -10   8        9.15        5.15      4.81 o 
   2 -10   8      111.69      100.34     10.10 o 
  -2  -9   8      215.38      183.01     23.46 o 
  -1  -9   8      230.45      223.27     11.30 o 
   0  -9   8      243.12      251.66     10.05 o 
   1  -9   8       45.26       48.62      6.34 o 
   2  -9   8      296.43      284.50     17.12 o 
   3  -9   8      114.57      115.71     10.77 o 
  -2  -8   8       81.04       78.18      5.53 o 
  -1  -8   8      394.81      404.15     16.72 o 
   0  -8   8       14.43       14.08      4.36 o 
   1  -8   8      235.75      229.80     11.05 o 
   2  -8   8      251.93      235.18     12.41 o 
   3  -8   8       25.35       28.18      7.70 o 
  -3  -7   8      597.46      578.74     25.76 o 
  -2  -7   8       17.27       10.61     12.19 o 
  -1  -7   8      100.23       90.18     14.84 o 
   0  -7   8        5.73        6.99      3.95 o 
   1  -7   8      942.42      902.79     24.22 o 
   2  -7   8       74.81       85.53      9.76 o 
   3  -7   8      225.45      250.59     20.21 o 
   4  -7   8      214.86      215.48     12.93 o 
  -5  -6   8      130.60      140.47      9.79 o 
  -4  -6   8      507.25      503.17     17.09 o 
  -3  -6   8      190.86      180.15     17.49 o 
  -2  -6   8      144.91      137.10     15.86 o 
  -1  -6   8       27.93       17.89      9.14 o 
   0  -6   8      945.99      947.16     32.03 o 
   1  -6   8      321.79      315.35     14.23 o 
   2  -6   8      277.77      272.56     10.96 o 
   3  -6   8       71.97       77.07     13.34 o 
   4  -6   8      438.89      452.29     17.55 o 
  -5  -5   8       40.97       54.17      7.75 o 
  -4  -5   8      204.07      186.37     10.41 o 
  -3  -5   8      166.99      164.54     15.91 o 
  -2  -5   8       39.04       41.64      6.96 o 
  -1  -5   8       85.75       86.93      8.37 o 
   0  -5   8      497.48      489.39     16.96 o 
   1  -5   8      127.68      143.81      7.86 o 
   2  -5   8      923.55      908.99     26.09 o 
   3  -5   8      119.03      129.80      8.14 o 
   4  -5   8      828.54      806.16     27.35 o 
   5  -5   8        7.07        4.75      4.57 o 
  -5  -4   8      351.83      346.12     17.75 o 
  -4  -4   8     1228.24     1145.55     50.29 o 
  -3  -4   8      393.25      391.44      9.73 o 
  -2  -4   8        9.34        4.56      4.83 o 
  -1  -4   8       18.45       22.79      7.01 o 
   0  -4   8     1335.25     1359.41     33.68 o 
   1  -4   8      869.11      877.45     37.52 o 
   2  -4   8      185.61      192.54      9.36 o 
   3  -4   8      597.42      579.14     18.17 o 
   4  -4   8      496.33      500.90     17.46 o 
   5  -4   8      207.34      208.96     16.83 o 
  -5  -3   8       33.86       24.94     14.74 o 
  -4  -3   8      861.08      814.81     18.86 o 
  -3  -3   8     1709.44     1679.46     34.78 o 
  -2  -3   8      433.73      434.71     11.79 o 
  -1  -3   8     1543.76     1546.85     34.90 o 
   0  -3   8      116.52      130.66      8.49 o 
   1  -3   8     1293.44     1322.15     34.82 o 
   2  -3   8       61.16       61.83      6.79 o 
   3  -3   8      733.18      723.62     20.72 o 
   4  -3   8      290.12      294.26     14.25 o 
   5  -3   8       55.95       68.39      7.26 o 
  -6  -2   8       18.99       15.25      9.69 o 
  -5  -2   8     1526.00     1488.79     55.75 o 
  -4  -2   8      405.37      402.21      9.70 o 
  -3  -2   8      531.81      511.88     14.38 o 
  -2  -2   8     1854.77     1824.47     43.80 o 
  -1  -2   8     1489.89     1523.61     37.46 o 
   0  -2   8       92.46       92.81      7.50 o 
   1  -2   8      380.02      390.82     18.00 o 
   2  -2   8      104.22      103.32      8.59 o 
   3  -2   8      434.03      429.43     13.91 o 
   4  -2   8      283.98      273.99     13.53 o 
   5  -2   8      573.71      559.57     17.46 o 
  -6  -1   8      103.57      119.15     16.88 o 
  -5  -1   8       22.48       19.18      9.49 o 
  -4  -1   8     1075.10     1114.26     30.61 o 
  -3  -1   8      137.89      140.74      6.95 o 
  -2  -1   8      564.29      573.65     17.16 o 
  -1  -1   8     1026.52     1046.95     31.47 o 
   0  -1   8      433.23      444.61     17.33 o 
   1  -1   8      163.82      178.74     13.22 o 
   2  -1   8     1779.64     1799.75     51.16 o 
   3  -1   8      575.78      612.15     18.15 o 
   4  -1   8      171.69      165.75     15.89 o 
   5  -1   8       15.17        9.92      5.41 o 
  -6   0   8       84.17       90.38     16.93 o 
  -5   0   8      867.55      853.97     29.56 o 
  -4   0   8     1152.06     1166.96     21.71 o 
  -3   0   8      227.14      221.01      8.41 o 
  -2   0   8      454.64      496.09     15.52 o 
  -1   0   8      204.75      184.44     11.88 o 
   0   0   8      739.50      720.47     19.62 o 
   1   0   8       18.41       34.91     19.61 o 
   2   0   8      909.08      983.57     32.35 o 
   3   0   8      622.29      601.97     18.77 o 
   4   0   8      768.31      749.48     30.81 o 
   5   0   8      143.10      142.02     10.49 o 
  -6   1   8      112.56      101.30     33.00 o 
  -5   1   8       23.36       22.98      4.27 o 
  -4   1   8     1040.44     1053.79     19.62 o 
  -3   1   8       78.75       83.17      4.95 o 
  -2   1   8      595.39      590.91     14.40 o 
  -1   1   8      952.50      986.69     23.36 o 
   0   1   8      431.23      471.68     15.11 o 
   1   1   8      227.71      244.72     14.64 o 
   2   1   8     1961.37     1954.45     49.37 o 
   3   1   8      508.35      548.66     15.66 o 
   4   1   8      218.23      217.38     14.68 o 
   5   1   8       12.64        7.43      4.68 o 
  -6   2   8       26.64       25.35     13.26 o 
  -5   2   8     1394.66     1387.58     35.21 o 
  -4   2   8      388.20      392.60      7.52 o 
  -3   2   8      489.15      484.44     12.85 o 
  -2   2   8     1945.39     1947.18     40.87 o 
  -1   2   8     1324.12     1363.98     31.52 o 
   0   2   8      103.02      101.67      7.74 o 
   1   2   8      322.32      341.73     16.94 o 
   2   2   8       84.70       90.72      8.78 o 
   3   2   8      426.29      424.88     14.63 o 
   4   2   8      332.60      339.54     14.86 o 
   5   2   8      618.53      614.27     25.12 o 
  -5   3   8       37.34       38.68      6.19 o 
  -4   3   8      773.94      766.54     14.36 o 
  -3   3   8     1797.54     1836.49     39.89 o 
  -2   3   8      334.97      344.33     11.16 o 
  -1   3   8     1466.68     1471.21     33.86 o 
   0   3   8      106.84      108.15      9.87 o 
   1   3   8     1494.45     1528.59     37.26 o 
   2   3   8       16.06       14.51      7.09 o 
   3   3   8      680.40      698.15     17.32 o 
   4   3   8      317.00      318.96     11.99 o 
   5   3   8       49.12       52.42      6.20 o 
  -5   4   8      324.70      331.93     15.21 o 
  -4   4   8     1201.52     1219.58     45.39 o 
  -3   4   8      420.81      427.20     12.39 o 
  -2   4   8       12.91       11.43      3.85 o 
  -1   4   8       47.44       53.82      5.66 o 
   0   4   8     1345.44     1353.54     37.58 o 
   1   4   8      987.23      989.88     26.94 o 
   2   4   8      182.13      180.87     11.89 o 
   3   4   8      568.25      540.91     16.37 o 
   4   4   8      453.22      450.70     14.82 o 
   5   4   8      253.28      253.57     10.86 o 
  -5   5   8       48.39       34.38      8.06 o 
  -4   5   8      181.43      177.15     16.19 o 
  -3   5   8      216.08      220.95      8.57 o 
  -2   5   8       38.82       40.13      7.17 o 
  -1   5   8       75.16       79.41      9.68 o 
   0   5   8      498.00      494.45     26.07 o 
   1   5   8      103.83      117.19     12.32 o 
   2   5   8      845.12      854.16     25.83 o 
   3   5   8       90.44       91.97     10.06 o 
   4   5   8      862.70      836.46     20.04 o 
   5   5   8        8.83        4.43      4.00 o 
  -5   6   8       85.97       98.73     12.01 o 
  -4   6   8      511.36      483.49     31.50 o 
  -3   6   8      179.64      182.54      7.03 o 
  -2   6   8      145.05      156.08     10.62 o 
  -1   6   8       18.57       18.44      5.24 o 
   0   6   8     1065.96     1033.03     28.28 o 
   1   6   8      296.21      288.15     16.35 o 
   2   6   8      302.27      300.45     13.96 o 
   3   6   8       76.46       75.95      6.24 o 
   4   6   8      438.98      430.49     18.04 o 
  -4   7   8       87.27      102.56     11.29 o 
  -3   7   8      530.04      449.99     40.95 o 
  -2   7   8       48.26       56.50      7.02 o 
  -1   7   8       87.18       97.85      8.62 o 
   0   7   8        6.03        5.61      5.74 o 
   1   7   8      888.22      862.87     26.41 o 
   2   7   8       71.06       75.11      9.19 o 
   3   7   8      219.19      202.79      8.98 o 
   4   7   8      235.42      223.33      9.19 o 
  -4   8   8      235.40      229.32     23.05 o 
  -3   8   8      155.72      155.72      6.42 o 
  -2   8   8       63.10       70.87      6.60 o 
  -1   8   8      481.61      465.76     21.25 o 
   0   8   8       32.57       31.27      6.59 o 
   1   8   8      256.21      261.93     23.00 o 
   2   8   8      285.33      258.27     14.80 o 
   3   8   8       24.67       17.90      4.47 o 
  -3   9   8       47.35       48.61     15.20 o 
  -2   9   8      185.85      186.08      8.33 o 
  -1   9   8      252.47      268.74     11.81 o 
   0   9   8      241.54      246.96     18.23 o 
   1   9   8       28.59       33.28     11.25 o 
   2   9   8      245.12      244.87     18.89 o 
   3   9   8      139.61      133.84     13.15 o 
  -2  10   8        4.72        2.27      3.53 o 
  -1  10   8      188.46      177.38     10.32 o 
   0  10   8      261.14      266.23     14.93 o 
   1  10   8       21.28       24.57      7.38 o 
   2  10   8      121.24      135.07     13.11 o 
   0  11   8       27.68       26.82      9.70 o 
  -1 -10   9      181.71      197.85     25.76 o 
   0 -10   9      119.56      152.40     20.66 o 
   1 -10   9      589.53      589.70     25.31 o 
  -2  -9   9      241.08      249.31     28.05 o 
  -1  -9   9      300.14      278.98      9.78 o 
   0  -9   9      112.09      110.93      7.72 o 
   1  -9   9       10.04       13.99      5.37 o 
   2  -9   9      134.70      137.98     13.27 o 
  -3  -8   9       37.44       20.15     15.91 o 
  -2  -8   9       25.65       30.45     13.11 o 
  -1  -8   9        2.02        0.35      3.42 o 
   0  -8   9      581.12      575.48     17.76 o 
   1  -8   9       78.61       84.11     10.24 o 
   2  -8   9      351.27      349.62     15.65 o 
   3  -8   9      176.72      174.33     22.65 o 
  -3  -7   9       49.16       49.37      4.75 o 
  -2  -7   9      556.73      605.28     33.51 o 
  -1  -7   9     1203.57     1175.61     32.82 o 
   0  -7   9      635.61      622.56     18.07 o 
   1  -7   9       21.91       24.86      5.57 o 
   2  -7   9      134.62      139.39      9.24 o 
   3  -7   9      264.27      272.04     15.43 o 
   4  -7   9      284.43      282.61     16.53 o 
  -5  -6   9      117.25      117.77     10.25 o 
  -4  -6   9      300.54      280.99     12.85 o 
  -3  -6   9       88.81       98.59     15.91 o 
  -2  -6   9       99.47      110.53      8.34 o 
  -1  -6   9      193.45      183.96     10.79 o 
   0  -6   9     1088.77     1081.16     30.84 o 
   1  -6   9      579.61      586.79     16.33 o 
   2  -6   9      428.41      422.42     14.56 o 
   3  -6   9      471.27      475.51     18.45 o 
   4  -6   9       10.03        5.48      6.20 o 
  -5  -5   9      233.02      232.69     14.59 o 
  -4  -5   9        4.54        8.04      3.85 o 
  -3  -5   9      578.69      574.31     17.46 o 
  -2  -5   9      168.04      165.98      8.89 o 
  -1  -5   9     1155.16     1157.78     30.26 o 
   0  -5   9      838.59      810.93     24.05 o 
   1  -5   9       69.34       77.87      7.74 o 
   2  -5   9       37.71       38.67      6.13 o 
   3  -5   9      711.62      753.76     23.84 o 
   4  -5   9      124.41      136.51      9.70 o 
  -5  -4   9      138.04      129.86     11.88 o 
  -4  -4   9      219.95      219.44     10.91 o 
  -3  -4   9       28.71       27.91      4.97 o 
  -2  -4   9       30.68       26.52      6.07 o 
  -1  -4   9      433.23      405.40     18.24 o 
   0  -4   9     1735.96     1747.91     44.93 o 
   1  -4   9     2192.58     2202.90     56.41 o 
   2  -4   9      582.08      594.63     17.15 o 
   3  -4   9      361.52      373.18     16.37 o 
   4  -4   9      126.90      136.70     11.18 o 
   5  -4   9       20.66       21.55      6.92 o 
  -5  -3   9      114.49      105.84     12.70 o 
  -4  -3   9      210.89      213.91      5.22 o 
  -3  -3   9      235.69      232.83      7.79 o 
  -2  -3   9     1859.30     1808.08     45.09 o 
  -1  -3   9     1410.72     1502.17     48.35 o 
   0  -3   9     1065.42     1101.50     29.70 o 
   1  -3   9       77.52       92.22      9.05 o 
   2  -3   9      534.88      571.12     17.14 o 
   3  -3   9      140.68      156.27      9.71 o 
   4  -3   9      717.96      717.76     21.39 o 
   5  -3   9       19.93       12.19      5.90 o 
  -5  -2   9      100.20       88.29     23.77 o 
  -4  -2   9      274.05      272.33      7.94 o 
  -3  -2   9       95.47       91.64     12.57 o 
  -2  -2   9        0.38        4.05      3.96 o 
  -1  -2   9      202.05      205.95     28.79 o 
   0  -2   9     2145.23     2130.20     51.93 o 
   1  -2   9     1272.17     1269.57     34.74 o 
   2  -2   9      573.76      625.24     25.39 o 
   3  -2   9      502.31      503.62     16.01 o 
   4  -2   9       37.23       38.55      8.40 o 
   5  -2   9        4.67        7.20      5.23 o 
  -5  -1   9        5.23        9.69      7.96 o 
  -4  -1   9      122.70      127.82      6.17 o 
  -3  -1   9      301.92      294.80      9.85 o 
  -2  -1   9     1573.16     1569.45     34.81 o 
  -1  -1   9     2988.74     3053.37     88.04 o 
   0  -1   9     2339.96     2428.09     58.69 o 
   1  -1   9      338.42      361.87     25.87 o 
   2  -1   9      361.80      383.70     16.36 o 
   3  -1   9      451.89      464.63     17.56 o 
   4  -1   9      267.22      271.53     11.86 o 
   5  -1   9       53.16       36.17      7.85 o 
  -6   0   9       93.31      112.47     18.77 o 
  -5   0   9     1093.82     1020.66     51.64 o 
  -4   0   9      218.68      244.25      9.75 o 
  -3   0   9      810.97      772.72     25.86 o 
  -2   0   9       38.02       44.24      6.49 o 
  -1   0   9     2347.34     2457.93     84.11 o 
   0   0   9      606.35      642.46     23.42 o 
   1   0   9     7305.34     7216.95    200.76 o 
   2   0   9     1206.17     1260.29     40.72 o 
   3   0   9      555.99      578.16     17.01 o 
   4   0   9      305.76      304.67     14.01 o 
   5   0   9       98.86       93.50      8.41 o 
  -5   1   9        4.52        6.35      4.95 o 
  -4   1   9      124.83      124.89      5.41 o 
  -3   1   9      363.26      361.50      9.96 o 
  -2   1   9     1443.90     1432.77     37.00 o 
  -1   1   9     3063.99     3203.67     75.56 o 
   0   1   9     2377.22     2491.87     60.15 o 
   1   1   9      341.87      367.11     19.64 o 
   2   1   9      315.44      317.00     16.17 o 
   3   1   9      533.15      542.32     15.82 o 
   4   1   9      238.88      232.66     13.31 o 
   5   1   9       56.87       53.89      8.34 o 
  -5   2   9      130.88      126.70      8.55 o 
  -4   2   9      356.53      363.43     11.79 o 
  -3   2   9      150.88      141.26      6.01 o 
  -2   2   9        3.13        9.42      3.74 o 
  -1   2   9      202.48      221.76     12.79 o 
   0   2   9     2058.22     2060.49     56.81 o 
   1   2   9     1262.87     1291.37     35.18 o 
   2   2   9      507.75      547.24     24.02 o 
   3   2   9      501.09      528.13     15.57 o 
   4   2   9       36.38       32.01      7.86 o 
   5   2   9       13.56       14.80      6.99 o 
  -5   3   9      135.98      134.78     10.36 o 
  -4   3   9      203.46      217.72      7.87 o 
  -3   3   9      179.79      183.61      7.96 o 
  -2   3   9     1797.60     1739.02     40.05 o 
  -1   3   9     1462.04     1515.09     36.97 o 
   0   3   9     1036.46     1057.35     33.41 o 
   1   3   9       60.19       64.87      9.14 o 
   2   3   9      537.11      543.22     23.78 o 
   3   3   9      152.00      153.88     11.66 o 
   4   3   9      729.68      742.04     21.69 o 
   5   3   9       15.58       11.25      4.86 o 
  -5   4   9      104.41      117.41     10.39 o 
  -4   4   9      299.91      320.49     11.37 o 
  -3   4   9       15.39       17.29      6.19 o 
  -2   4   9       41.29       44.97      5.48 o 
  -1   4   9      424.75      410.70     14.92 o 
   0   4   9     1828.40     1800.69     45.29 o 
   1   4   9     2069.10     2054.35     54.06 o 
   2   4   9      547.19      569.26     37.92 o 
   3   4   9      360.19      382.60     12.96 o 
   4   4   9      126.26      131.51      9.50 o 
   5   4   9       22.19       21.01      5.36 o 
  -5   5   9      263.20      261.56     15.15 o 
  -4   5   9        3.86        3.65      6.47 o 
  -3   5   9      566.62      550.67     19.23 o 
  -2   5   9       95.95       86.94     10.38 o 
  -1   5   9     1112.87     1142.20     35.04 o 
   0   5   9      751.77      731.55     27.42 o 
   1   5   9       59.77       62.23      8.75 o 
   2   5   9       28.51       31.41      7.62 o 
   3   5   9      761.81      775.97     19.99 o 
   4   5   9      134.29      130.41     14.34 o 
  -5   6   9      125.79      127.30     14.53 o 
  -4   6   9      300.15      313.50     16.17 o 
  -3   6   9      144.81      139.31      9.44 o 
  -2   6   9      125.59      122.82     10.78 o 
  -1   6   9      202.54      196.34     12.49 o 
   0   6   9     1040.38     1037.18     29.64 o 
   1   6   9      607.36      617.10     21.19 o 
   2   6   9      395.78      389.22     30.78 o 
   3   6   9      435.87      449.53     15.37 o 
   4   6   9        7.56        1.47      4.38 o 
  -4   7   9       23.56       36.01     11.99 o 
  -3   7   9       74.93       63.44      7.03 o 
  -2   7   9      565.24      604.77     28.05 o 
  -1   7   9     1230.65     1200.62     33.14 o 
   0   7   9      626.36      611.75     21.43 o 
   1   7   9       24.52       19.38      7.07 o 
   2   7   9      140.98      141.64     11.98 o 
   3   7   9      323.99      320.39     12.83 o 
   4   7   9      297.25      282.37     14.55 o 
  -4   8   9      373.63      372.34     29.12 o 
  -3   8   9       68.99       71.97      6.61 o 
  -2   8   9       33.76       29.10      5.11 o 
  -1   8   9        4.03        2.24      5.96 o 
   0   8   9      589.37      596.01     22.75 o 
   1   8   9       34.22       36.97     11.31 o 
   2   8   9      326.50      323.26     20.77 o 
   3   8   9      179.52      188.64      9.29 o 
  -3   9   9      199.10      245.69     26.22 o 
  -2   9   9      308.50      311.55     19.16 o 
  -1   9   9      285.23      304.99     10.96 o 
   0   9   9      132.78      120.82     14.57 o 
   1   9   9       13.83       10.32      9.28 o 
   2   9   9      158.49      190.12     18.03 o 
  -2  10   9        7.40        4.59      4.09 o 
  -1  10   9      187.58      189.06     14.24 o 
   0  10   9       94.87      103.42     14.62 o 
   1  10   9      564.01      561.21     30.99 o 
  -1 -10  10      206.03      177.19     45.34 o 
   0 -10  10        4.52       -0.56     10.66 o 
  -2  -9  10       50.49       44.32     16.42 o 
  -1  -9  10      163.00      153.69     11.97 o 
   0  -9  10      118.62      127.81     12.83 o 
   1  -9  10       68.58       57.72     12.85 o 
   2  -9  10      345.86      331.98     22.04 o 
  -3  -8  10      225.27      246.36     26.17 o 
  -2  -8  10      724.45      740.19     41.42 o 
  -1  -8  10      119.16      111.11      7.53 o 
   0  -8  10      310.54      304.14     12.94 o 
   1  -8  10      174.30      162.96     11.36 o 
   2  -8  10       66.11       58.58      8.78 o 
   3  -8  10       77.33       82.90     13.24 o 
  -3  -7  10      188.86      183.67     20.81 o 
  -2  -7  10       88.58       78.91     16.53 o 
  -1  -7  10      371.44      372.93     16.63 o 
   0  -7  10       46.40       40.19      6.89 o 
   1  -7  10       51.51       47.27      6.83 o 
   2  -7  10       84.18       89.75      8.54 o 
   3  -7  10      138.62      131.88     12.66 o 
  -4  -6  10       87.13       85.34     21.60 o 
  -3  -6  10      523.72      519.34     29.94 o 
  -2  -6  10     1338.29     1338.31     34.96 o 
  -1  -6  10      218.77      219.70     15.89 o 
   0  -6  10      172.40      175.72     12.65 o 
   1  -6  10      363.74      375.53     14.94 o 
   2  -6  10      323.66      347.76     16.35 o 
   3  -6  10       36.78       36.67      8.33 o 
   4  -6  10       15.39       22.23      9.91 o 
  -5  -5  10      472.75      449.31     21.68 o 
  -4  -5  10       66.61       76.24     12.73 o 
  -3  -5  10      751.65      752.31     23.35 o 
  -2  -5  10      286.10      288.41     11.87 o 
  -1  -5  10        6.63       10.81      5.18 o 
   0  -5  10       68.71       79.29      9.81 o 
   1  -5  10      522.16      486.45     18.77 o 
   2  -5  10       38.14       42.06      8.89 o 
   3  -5  10        1.91        5.90      4.80 o 
   4  -5  10       83.38       91.24      9.16 o 
  -5  -4  10      361.80      358.06     20.05 o 
  -4  -4  10      203.32      202.24      5.55 o 
  -3  -4  10      475.19      460.45     16.23 o 
  -2  -4  10      977.63     1037.10     30.58 o 
  -1  -4  10     1158.00     1132.89     34.64 o 
   0  -4  10      221.80      219.28     13.50 o 
   1  -4  10        7.42        5.65      6.63 o 
   2  -4  10      116.66      140.11     13.81 o 
   3  -4  10      265.10      263.80     16.77 o 
   4  -4  10       90.42       98.98     11.80 o 
  -5  -3  10      237.98      218.46     17.60 o 
  -4  -3  10      297.74      299.64      8.14 o 
  -3  -3  10      282.83      270.71      9.65 o 
  -2  -3  10      279.78      257.21     11.48 o 
  -1  -3  10      551.15      569.35     23.33 o 
   0  -3  10      569.20      569.67     20.55 o 
   1  -3  10      213.50      212.55     23.11 o 
   2  -3  10       11.39       19.06      6.65 o 
   3  -3  10      386.66      395.19     15.51 o 
   4  -3  10      344.86      345.67     14.67 o 
  -5  -2  10      308.05      334.59     22.09 o 
  -4  -2  10      150.35      156.72      8.32 o 
  -3  -2  10      416.79      431.62     15.46 o 
  -2  -2  10      704.32      735.58     21.13 o 
  -1  -2  10      856.67      868.12     29.18 o 
   0  -2  10      279.37      298.18     20.15 o 
   1  -2  10      556.23      548.48     20.86 o 
   2  -2  10      173.14      158.68     13.58 o 
   3  -2  10      512.21      514.15     22.44 o 
   4  -2  10       68.45       57.60      7.75 o 
   5  -2  10       32.89       28.16      8.64 o 
  -5  -1  10      447.78      418.75     26.93 o 
  -4  -1  10      721.20      695.89     17.78 o 
  -3  -1  10      136.33      136.74      7.19 o 
  -2  -1  10      978.77     1000.78     29.34 o 
  -1  -1  10      471.59      498.55     20.32 o 
   0  -1  10     1647.02     1673.03     48.95 o 
   1  -1  10      208.52      217.08     17.48 o 
   2  -1  10      237.21      239.34     14.07 o 
   3  -1  10       93.92      111.03      9.10 o 
   4  -1  10      433.70      448.09     16.41 o 
   5  -1  10       49.47       41.27      7.59 o 
  -5   0  10        5.76        3.26      4.65 o 
  -4   0  10     1106.84     1117.79     23.32 o 
  -3   0  10      134.40      146.52      7.30 o 
  -2   0  10      100.05      114.92      7.94 o 
  -1   0  10     3454.90     3419.65     83.85 o 
   0   0  10      217.15      222.50     12.83 o 
   1   0  10       25.16       26.46      7.28 o 
   2   0  10      304.53      348.22     16.37 o 
   3   0  10     1592.17     1548.16     38.89 o 
   4   0  10       45.96       53.93      8.41 o 
   5   0  10       25.03       24.23      8.17 o 
  -5   1  10      456.34      452.77     15.82 o 
  -4   1  10      692.95      703.72     14.80 o 
  -3   1  10      152.00      158.18      7.23 o 
  -2   1  10     1053.04     1059.23     29.77 o 
  -1   1  10      439.83      476.13     17.13 o 
   0   1  10     1567.14     1594.24     41.88 o 
   1   1  10      295.81      311.45     20.91 o 
   2   1  10      203.45      206.85     16.66 o 
   3   1  10       76.85       97.72     12.24 o 
   4   1  10      435.74      432.27     15.94 o 
   5   1  10       52.11       51.93      7.47 o 
  -5   2  10      311.75      326.98     15.30 o 
  -4   2  10      162.37      179.19      6.68 o 
  -3   2  10      396.30      391.58     17.50 o 
  -2   2  10      776.52      793.44     21.12 o 
  -1   2  10      876.47      875.69     24.87 o 
   0   2  10      292.45      281.20     17.91 o 
   1   2  10      470.83      482.87     49.60 o 
   2   2  10      275.37      295.51     14.13 o 
   3   2  10      483.95      470.52     15.99 o 
   4   2  10       61.00       57.79      7.45 o 
   5   2  10       35.22       48.16     10.87 o 
  -5   3  10      242.08      237.21     13.00 o 
  -4   3  10      300.66      314.81      8.48 o 
  -3   3  10      306.41      309.48     10.87 o 
  -2   3  10      296.41      299.05     13.90 o 
  -1   3  10      607.34      619.94     23.93 o 
   0   3  10      519.02      519.79     20.25 o 
   1   3  10      312.93      314.95     33.71 o 
   2   3  10       16.22       20.16      6.89 o 
   3   3  10      378.12      374.78     16.00 o 
   4   3  10      293.40      266.43     12.87 o 
  -5   4  10      371.42      407.23     19.66 o 
  -4   4  10      153.81      150.27     15.53 o 
  -3   4  10      415.22      420.45     18.24 o 
  -2   4  10      970.05     1019.18     30.51 o 
  -1   4  10     1034.01     1042.43     34.73 o 
   0   4  10      216.48      210.77     13.10 o 
   1   4  10       19.23       26.51      8.42 o 
   2   4  10      108.43      132.55     24.33 o 
   3   4  10      211.53      212.89     12.10 o 
   4   4  10      115.48      106.34      8.67 o 
  -5   5  10      466.90      460.65     20.91 o 
  -4   5  10       50.35       53.30      9.13 o 
  -3   5  10      767.49      766.84     19.48 o 
  -2   5  10      301.99      315.51     20.89 o 
  -1   5  10       12.40        9.12      5.12 o 
   0   5  10       41.42       40.28      9.05 o 
   1   5  10      572.42      566.76     24.67 o 
   2   5  10       36.33       76.47      9.40 o 
   3   5  10        1.18        0.61      4.05 o 
   4   5  10       66.30       56.09      8.95 o 
  -4   6  10      114.49      121.89     13.45 o 
  -3   6  10      502.24      492.56     13.15 o 
  -2   6  10     1304.23     1308.29     34.52 o 
  -1   6  10      227.41      245.30     20.43 o 
   0   6  10      173.89      192.12     20.35 o 
   1   6  10      302.49      312.44     16.76 o 
   2   6  10      328.41      345.18     22.42 o 
   3   6  10       73.14       94.38      8.78 o 
   4   6  10       13.73       16.73      5.46 o 
  -4   7  10       71.44       68.91     15.30 o 
  -3   7  10      175.02      176.08      9.08 o 
  -2   7  10      108.91       91.89     11.56 o 
  -1   7  10      348.50      349.00     15.96 o 
   0   7  10       74.42       75.81      8.84 o 
   1   7  10       60.63       57.07     11.22 o 
   2   7  10       89.47       75.97     16.19 o 
   3   7  10      131.76      137.24     12.36 o 
  -3   8  10      230.55      248.21     14.18 o 
  -2   8  10      686.82      647.89     18.28 o 
  -1   8  10      115.57      108.13     10.48 o 
   0   8  10      300.54      280.77     20.49 o 
   1   8  10      205.84      199.66     14.19 o 
   2   8  10       50.53       35.38     12.87 o 
   3   8  10      111.53      100.53      9.59 o 
  -2   9  10       42.29       41.33      8.08 o 
  -1   9  10      192.81      179.63     14.78 o 
   0   9  10      156.98      147.13     15.31 o 
   1   9  10       36.91       37.78     10.13 o 
   2   9  10      376.26      371.65     20.89 o 
  -1  10  10      205.89      193.75     17.00 o 
   0  10  10        4.92        5.40      6.62 o 
  -2  -9  11       16.52       24.99     15.45 o 
  -1  -9  11      130.61      115.85     10.76 o 
   0  -9  11      315.11      306.91     15.49 o 
   1  -9  11      141.65      154.49     11.81 o 
  -3  -8  11       98.67      133.38     20.96 o 
  -2  -8  11       69.54       66.82     28.66 o 
  -1  -8  11      666.19      597.87     26.91 o 
   0  -8  11       70.04       72.01      8.81 o 
   1  -8  11       45.42       41.85      8.11 o 
   2  -8  11       67.47       82.61     10.87 o 
  -3  -7  11      196.73      182.75     21.88 o 
  -2  -7  11      212.87      212.42     12.72 o 
  -1  -7  11       44.76       47.30     14.16 o 
   0  -7  11      500.33      491.37     17.34 o 
   1  -7  11      374.12      373.94     17.63 o 
   2  -7  11       52.92       51.16      9.59 o 
   3  -7  11      429.82      464.52     21.66 o 
  -4  -6  11      102.80      104.52      8.33 o 
  -3  -6  11      297.06      306.82     12.29 o 
  -2  -6  11      124.23      112.06     13.94 o 
  -1  -6  11      243.41      258.32     22.42 o 
   0  -6  11      254.35      268.70     18.86 o 
   1  -6  11       25.46       34.18      6.89 o 
   2  -6  11       57.58       72.88     13.34 o 
   3  -6  11      235.10      240.85     18.42 o 
  -4  -5  11      261.56      231.99     11.45 o 
  -3  -5  11       54.85       52.69      6.22 o 
  -2  -5  11       64.47       59.71      7.41 o 
  -1  -5  11      323.42      333.08     19.17 o 
   0  -5  11      812.14      843.00     33.29 o 
   1  -5  11      910.65      926.48     48.43 o 
   2  -5  11     1393.84     1418.17     36.58 o 
   3  -5  11      182.94      182.33     14.36 o 
   4  -5  11       33.18       32.97     10.63 o 
  -5  -4  11       48.93       43.51     10.05 o 
  -4  -4  11       48.75       41.68      4.09 o 
  -3  -4  11      331.53      335.15     13.21 o 
  -2  -4  11      762.75      718.91     24.66 o 
  -1  -4  11      866.51      840.53     26.58 o 
   0  -4  11      126.72      140.05     12.41 o 
   1  -4  11       10.49       12.46      6.49 o 
   2  -4  11       70.49       86.58     11.20 o 
   3  -4  11      249.02      285.76     18.27 o 
   4  -4  11      339.53      346.97     22.92 o 
  -5  -3  11       13.04        4.03      8.42 o 
  -4  -3  11       33.68       35.15      6.32 o 
  -3  -3  11      102.62      108.92      7.49 o 
  -2  -3  11      130.45      117.61      8.83 o 
  -1  -3  11      307.25      338.03     25.53 o 
   0  -3  11      972.88      971.67     30.54 o 
   1  -3  11     1229.37     1221.62     37.28 o 
   2  -3  11     1063.58     1078.81     28.59 o 
   3  -3  11      813.69      779.15     27.13 o 
   4  -3  11       20.40       21.81      6.89 o 
  -5  -2  11      273.70      228.59     43.10 o 
  -4  -2  11      190.46      190.37     11.98 o 
  -3  -2  11       10.90        9.15      5.77 o 
  -2  -2  11     1157.96     1149.95     34.08 o 
  -1  -2  11     2453.52     2357.39     66.68 o 
   0  -2  11      564.59      585.71     23.04 o 
   1  -2  11       66.61       81.87     12.80 o 
   2  -2  11      726.58      758.10     26.74 o 
   3  -2  11      657.06      649.51     21.19 o 
   4  -2  11      217.36      218.93     13.12 o 
  -5  -1  11       69.84       80.59      8.36 o 
  -4  -1  11      251.37      240.77      8.87 o 
  -3  -1  11       32.84       37.77      6.01 o 
  -2  -1  11      199.85      202.48     12.97 o 
  -1  -1  11     1173.75     1159.97     43.20 o 
   0  -1  11      559.40      560.75     28.72 o 
   1  -1  11      508.42      503.65     20.15 o 
   2  -1  11     1852.69     1798.56     57.42 o 
   3  -1  11      204.11      181.44     11.62 o 
   4  -1  11       55.66       76.62     15.94 o 
  -5   0  11       42.00       48.40     14.08 o 
  -4   0  11      562.11      567.44     37.11 o 
  -3   0  11      174.06      183.68     10.23 o 
  -2   0  11      276.24      283.44     12.17 o 
  -1   0  11      136.39      148.02     11.37 o 
   0   0  11      125.34      148.20     11.54 o 
   1   0  11        0.19        9.90      6.42 o 
   2   0  11      304.12      329.61     17.24 o 
   3   0  11      656.14      643.98     20.62 o 
   4   0  11      273.94      278.32     14.19 o 
  -5   1  11       65.00       64.92      8.42 o 
  -4   1  11      337.44      346.95      9.98 o 
  -3   1  11       16.12       16.59      6.63 o 
  -2   1  11      217.66      216.27     10.88 o 
  -1   1  11     1180.57     1147.56     31.74 o 
   0   1  11      494.78      525.51     20.43 o 
   1   1  11      372.93      396.40     22.98 o 
   2   1  11     1838.84     1812.94     58.38 o 
   3   1  11      163.57      166.28     11.12 o 
   4   1  11       53.19       63.51      8.62 o 
  -5   2  11      250.48      257.68     14.70 o 
  -4   2  11      187.63      185.91     10.27 o 
  -3   2  11       25.68       19.97      4.71 o 
  -2   2  11     1121.94     1132.78     34.09 o 
  -1   2  11     2417.58     2330.34     76.66 o 
   0   2  11      694.83      741.81     28.48 o 
   1   2  11       56.85       71.28     14.10 o 
   2   2  11      733.96      765.49     41.44 o 
   3   2  11      664.04      663.49     20.65 o 
   4   2  11      250.23      255.75     12.94 o 
  -5   3  11       14.70       17.24      6.22 o 
  -4   3  11       70.57       77.29     10.64 o 
  -3   3  11      124.41      135.36      7.34 o 
  -2   3  11      105.61      105.27      8.53 o 
  -1   3  11      293.66      323.23     19.66 o 
   0   3  11      976.17      980.36     35.76 o 
   1   3  11     1192.57     1237.02     37.13 o 
   2   3  11     1010.20     1028.70     40.19 o 
   3   3  11      837.31      778.81     38.62 o 
   4   3  11       20.67       16.46      6.18 o 
  -5   4  11       55.25       58.06      9.29 o 
  -4   4  11       51.08       48.92      8.19 o 
  -3   4  11      345.17      311.92     11.44 o 
  -2   4  11      779.01      728.31     21.63 o 
  -1   4  11      996.79      964.93     32.02 o 
   0   4  11      160.10      182.54     14.76 o 
   1   4  11       10.25        4.64      6.45 o 
   2   4  11       90.38      119.75     14.19 o 
   3   4  11      249.85      213.67     48.59 o 
   4   4  11      328.56      324.82     18.98 o 
  -4   5  11      286.40      287.64     19.58 o 
  -3   5  11       47.50       38.47      8.08 o 
  -2   5  11       64.41       75.00      7.73 o 
  -1   5  11      317.82      321.27     16.12 o 
   0   5  11      845.54      848.24     28.15 o 
   1   5  11      931.74      959.58     36.99 o 
   2   5  11     1446.80     1429.94     56.03 o 
   3   5  11      195.12      181.53     11.75 o 
   4   5  11       31.23       26.08      6.68 o 
  -4   6  11      105.32      114.39     12.33 o 
  -3   6  11      346.50      348.06     12.64 o 
  -2   6  11      166.11      177.04     12.01 o 
  -1   6  11      230.58      224.17     13.60 o 
   0   6  11      312.47      303.49     16.19 o 
   1   6  11       25.24       26.02     10.54 o 
   2   6  11       40.12       53.64     10.86 o 
   3   6  11      251.28      229.91     12.25 o 
  -3   7  11      191.89      179.19     12.04 o 
  -2   7  11      239.06      246.91     13.27 o 
  -1   7  11       39.33       38.17      8.28 o 
   0   7  11      464.33      469.98     21.18 o 
   1   7  11      329.39      323.08     18.96 o 
   2   7  11       72.66       65.56     13.77 o 
   3   7  11      383.66      398.11     19.23 o 
  -3   8  11       75.92       58.81     33.15 o 
  -2   8  11       49.69       49.54     11.70 o 
  -1   8  11      684.71      644.08     31.65 o 
   0   8  11       40.72       46.89     10.16 o 
   1   8  11       51.32       39.87     12.36 o 
   2   8  11       77.35       80.60     12.73 o 
  -2   9  11       24.90       24.54      7.68 o 
  -1   9  11      125.63      119.72     12.56 o 
   0   9  11      303.52      308.10     19.21 o 
   1   9  11      141.57      140.64     15.38 o 
   0  -9  12       44.62       27.18     10.48 o 
  -2  -8  12       40.14       67.63     17.70 o 
  -1  -8  12      316.89      253.00     18.80 o 
   0  -8  12      313.76      291.18     13.63 o 
   1  -8  12       90.88       78.93     11.15 o 
  -3  -7  12       15.47       20.76     12.50 o 
  -2  -7  12     1355.90     1263.18     38.15 o 
  -1  -7  12       41.34       43.45      9.26 o 
   0  -7  12       16.45       19.18      5.93 o 
   1  -7  12      133.91      160.98     11.93 o 
   2  -7  12      444.93      464.52     21.44 o 
  -4  -6  12       96.12       91.23      9.45 o 
  -3  -6  12       74.85       74.32     10.53 o 
  -2  -6  12       48.18       42.91      9.05 o 
  -1  -6  12      638.80      632.59     24.60 o 
   0  -6  12      242.40      267.78     15.90 o 
   1  -6  12      621.96      615.22     23.36 o 
   2  -6  12      107.61      122.29     12.85 o 
   3  -6  12       29.39       23.58      8.83 o 
  -4  -5  12      150.34      131.85     16.78 o 
  -3  -5  12      583.42      560.70     22.41 o 
  -2  -5  12      734.79      703.52     28.92 o 
  -1  -5  12      158.02      173.58     12.69 o 
   0  -5  12       38.47       28.57     11.20 o 
   1  -5  12        5.95       13.22      7.47 o 
   2  -5  12      240.06      246.58     16.56 o 
   3  -5  12      193.97      203.49     14.42 o 
  -4  -4  12       61.78       78.14     11.48 o 
  -3  -4  12       53.09       57.35      9.20 o 
  -2  -4  12      136.98      119.77     11.40 o 
  -1  -4  12      505.74      508.86     21.00 o 
   0  -4  12        2.80        1.28      7.07 o 
   1  -4  12      617.80      600.75     30.81 o 
   2  -4  12      260.64      279.45     15.14 o 
   3  -4  12       53.60       54.86     10.93 o 
   4  -4  12      144.56      149.44     12.73 o 
  -5  -3  12      128.18      128.94     13.82 o 
  -4  -3  12      433.04      434.79     13.36 o 
  -3  -3  12      899.87      903.00     33.59 o 
  -2  -3  12     2141.87     2148.96     61.50 o 
  -1  -3  12      362.79      359.79     16.60 o 
   0  -3  12      253.94      256.30     15.52 o 
   1  -3  12       49.40       48.93     10.94 o 
   2  -3  12      438.75      401.74     49.67 o 
   3  -3  12       30.43       33.55      7.93 o 
   4  -3  12       32.66       31.61      9.89 o 
  -5  -2  12       99.86      112.05     19.23 o 
  -4  -2  12      748.51      699.01     21.22 o 
  -3  -2  12       12.34       17.95      8.06 o 
  -2  -2  12      190.08      200.12     19.15 o 
  -1  -2  12      542.77      553.23     20.69 o 
   0  -2  12     1224.03     1248.59     41.23 o 
   1  -2  12       92.36      104.20     23.41 o 
   2  -2  12       79.18       85.53     16.70 o 
   3  -2  12       37.14       35.21      8.42 o 
   4  -2  12      338.48      315.52     16.30 o 
  -5  -1  12       16.62       17.52      8.47 o 
  -4  -1  12      176.28      167.89      7.64 o 
  -3  -1  12     1969.48     1933.81     50.91 o 
  -2  -1  12      567.04      555.56     18.25 o 
  -1  -1  12      767.47      775.66     29.23 o 
   0  -1  12      524.31      532.22     20.98 o 
   1  -1  12      166.89      169.41     13.68 o 
   2  -1  12       41.90       31.08      9.30 o 
   3  -1  12      369.96      382.23     19.12 o 
   4  -1  12       27.02       29.08      7.25 o 
  -5   0  12      382.87      402.79     31.27 o 
  -4   0  12      271.04      261.22     12.98 o 
  -3   0  12        4.91        2.17      4.54 o 
  -2   0  12      432.63      445.33     16.12 o 
  -1   0  12      219.99      226.42     12.80 o 
   0   0  12        5.26        7.60      7.36 o 
   1   0  12      331.96      348.38     21.42 o 
   2   0  12       10.66        2.04      5.58 o 
   3   0  12       85.76      107.52     21.04 o 
   4   0  12       16.50       19.35      6.97 o 
  -5   1  12       13.14        6.86      8.11 o 
  -4   1  12      149.51      148.12     14.33 o 
  -3   1  12     1998.79     1997.05     59.54 o 
  -2   1  12      551.55      565.20     18.44 o 
  -1   1  12      798.45      794.63     25.07 o 
   0   1  12      532.41      529.71     21.21 o 
   1   1  12      162.22      209.10     16.70 o 
   2   1  12       71.42       69.68     11.32 o 
   3   1  12      447.06      474.54     19.43 o 
   4   1  12       11.42       11.29      6.98 o 
  -5   2  12      142.65      156.44     11.58 o 
  -4   2  12      658.58      642.54     17.61 o 
  -3   2  12        7.42        9.56      4.53 o 
  -2   2  12      207.90      215.25     13.41 o 
  -1   2  12      677.59      677.20     22.33 o 
   0   2  12     1042.49     1031.69     38.65 o 
   1   2  12      107.80      112.98     11.72 o 
   2   2  12       78.51       89.35     13.37 o 
   3   2  12       44.26       69.40     10.64 o 
   4   2  12      289.19      299.83     15.51 o 
  -5   3  12      133.56      157.50     23.36 o 
  -4   3  12      437.26      454.96     17.92 o 
  -3   3  12      779.57      786.17     21.72 o 
  -2   3  12     2197.96     2128.35     66.85 o 
  -1   3  12      308.93      310.79     15.70 o 
   0   3  12      251.27      279.89     19.28 o 
   1   3  12       33.44       43.23      9.45 o 
   2   3  12      562.30      587.35     26.69 o 
   3   3  12       14.65        3.41      8.51 o 
   4   3  12       39.73       41.57      9.51 o 
  -4   4  12       38.25       39.94      9.33 o 
  -3   4  12       52.63       66.71      6.66 o 
  -2   4  12      120.72      109.68     12.36 o 
  -1   4  12      561.89      568.39     20.93 o 
   0   4  12       26.20       23.19      7.24 o 
   1   4  12      601.87      629.21     30.48 o 
   2   4  12      281.19      293.86     18.20 o 
   3   4  12       56.33       61.71     13.47 o 
   4   4  12      109.85      110.38     10.74 o 
  -4   5  12      140.96      128.26     21.87 o 
  -3   5  12      529.18      528.60     18.48 o 
  -2   5  12      742.54      753.33     28.92 o 
  -1   5  12      130.59      148.13     14.70 o 
   0   5  12       37.52       39.08     10.40 o 
   1   5  12        5.53        4.66      7.15 o 
   2   5  12      261.56      255.02     35.27 o 
   3   5  12      180.94      185.51     15.86 o 
  -4   6  12       62.35       83.09     16.32 o 
  -3   6  12       66.13       62.26      8.44 o 
  -2   6  12       50.71       57.12      8.16 o 
  -1   6  12      661.97      684.33     25.22 o 
   0   6  12      153.09      164.14     14.97 o 
   1   6  12      633.91      611.69     26.94 o 
   2   6  12       98.82       89.95     23.14 o 
   3   6  12       35.70       36.83      7.32 o 
  -3   7  12       19.84       12.46      9.34 o 
  -2   7  12     1298.57     1244.56     37.91 o 
  -1   7  12       42.39       46.21     15.21 o 
   0   7  12       15.40       15.98     13.78 o 
   1   7  12      157.70      179.82     18.62 o 
   2   7  12      430.06      417.40     24.26 o 
  -2   8  12       41.61       37.53     15.48 o 
  -1   8  12      281.41      264.61     16.92 o 
   0   8  12      366.52      356.02     19.95 o 
   1   8  12       83.03       62.92     12.48 o 
  -1   9  12      131.86      150.16     24.89 o 
   0   9  12       41.06       37.81     10.45 o 
  -1  -8  13       35.27       15.39     11.67 o 
   0  -8  13       21.11       18.86      6.46 o 
  -2  -7  13      132.62      141.12     18.04 o 
  -1  -7  13       15.68       12.00      8.94 o 
   0  -7  13      172.90      148.00     24.52 o 
   1  -7  13      128.14      139.21     13.84 o 
   2  -7  13      142.54      180.98     16.80 o 
  -3  -6  13      137.55      128.54     10.61 o 
  -2  -6  13       45.78       44.36      8.54 o 
  -1  -6  13      227.78      229.98     23.46 o 
   0  -6  13      157.58      159.04     18.78 o 
   1  -6  13      642.81      632.12     25.01 o 
   2  -6  13      203.46      203.31     15.15 o 
  -4  -5  13      200.26      202.90     21.37 o 
  -3  -5  13       21.03       28.83      6.89 o 
  -2  -5  13      459.54      463.83     25.09 o 
  -1  -5  13      169.91      159.07     22.11 o 
   0  -5  13      103.64      120.62     13.62 o 
   1  -5  13        0.61       -7.30      7.30 o 
   2  -5  13      437.18      435.94     20.12 o 
   3  -5  13      118.93      130.69     14.65 o 
  -4  -4  13      208.90      169.69     17.44 o 
  -3  -4  13      341.36      341.89     18.48 o 
  -2  -4  13        6.58       10.55      6.14 o 
  -1  -4  13       55.56       51.10      9.52 o 
   0  -4  13      282.79      290.16     19.15 o 
   1  -4  13      974.73      946.14     42.44 o 
   2  -4  13      580.03      590.26     22.46 o 
   3  -4  13       94.54      109.51     16.10 o 
  -4  -3  13      131.59      130.88      8.20 o 
  -3  -3  13      128.80      153.30     16.81 o 
  -2  -3  13      176.06      186.10     12.39 o 
  -1  -3  13      414.15      435.43     19.41 o 
   0  -3  13      101.82      114.42     11.88 o 
   1  -3  13       70.85       85.73     12.44 o 
   2  -3  13      106.37       82.94     42.67 o 
   3  -3  13      418.93      443.47     20.24 o 
  -4  -2  13       10.44        7.40      6.74 o 
  -3  -2  13      244.89      250.22     12.98 o 
  -2  -2  13      256.35      264.02     17.14 o 
  -1  -2  13        6.47       11.12      6.29 o 
   0  -2  13       38.43       39.85     11.95 o 
   1  -2  13     1118.42     1133.43     49.81 o 
   2  -2  13      516.41      547.08     24.81 o 
   3  -2  13       64.06       62.34      9.51 o 
  -4  -1  13       43.51       37.31      6.69 o 
  -3  -1  13       41.22       40.84      6.20 o 
  -2  -1  13      196.41      209.00     12.50 o 
  -1  -1  13      351.28      342.37     18.49 o 
   0  -1  13        8.78       12.67      9.31 o 
   1  -1  13       89.55       92.85     11.78 o 
   2  -1  13      239.88      284.54     17.86 o 
   3  -1  13      608.53      625.28     22.76 o 
   4  -1  13      213.89      218.07     15.37 o 
  -4   0  13      502.99      463.92     22.11 o 
  -3   0  13      172.32      200.52     17.78 o 
  -2   0  13        7.07        5.07      6.12 o 
  -1   0  13       57.75       64.85     10.71 o 
   0   0  13     1508.78     1447.40     42.00 o 
   1   0  13      645.89      597.53     28.48 o 
   2   0  13     1474.71     1424.87     50.98 o 
   3   0  13      168.02      172.03     13.01 o 
   4   0  13       87.99      121.64     12.24 o 
  -4   1  13       41.86       40.42      7.33 o 
  -3   1  13       24.45       24.36      8.05 o 
  -2   1  13      253.68      258.40     12.99 o 
  -1   1  13      237.09      226.31     14.42 o 
   0   1  13       21.63       21.70      7.39 o 
   1   1  13       98.58      109.09     11.90 o 
   2   1  13      260.23      274.81     19.87 o 
   3   1  13      598.44      598.93     25.04 o 
   4   1  13      261.84      264.62     15.38 o 
  -4   2  13        2.64        4.74      5.21 o 
  -3   2  13      288.29      308.45     15.93 o 
  -2   2  13      227.99      232.78     13.07 o 
  -1   2  13        7.30       10.97      6.39 o 
   0   2  13       69.07       80.46     14.18 o 
   1   2  13     1135.46     1135.09     37.86 o 
   2   2  13      482.05      494.59     24.27 o 
   3   2  13       59.43       46.93     13.64 o 
  -4   3  13      129.04      128.07     16.07 o 
  -3   3  13      134.60      141.95     12.56 o 
  -2   3  13      156.84      162.69     11.36 o 
  -1   3  13      381.48      391.71     18.79 o 
   0   3  13      104.36       86.27     12.02 o 
   1   3  13       66.22       78.10     14.55 o 
   2   3  13      114.81      112.01     12.68 o 
   3   3  13      422.14      452.32     36.11 o 
  -4   4  13      150.23      150.79     15.02 o 
  -3   4  13      410.10      386.19     18.70 o 
  -2   4  13       14.27       10.65      5.78 o 
  -1   4  13       45.61       49.22      9.41 o 
   0   4  13      217.40      212.07     20.38 o 
   1   4  13     1069.49     1037.68     36.86 o 
   2   4  13      536.26      537.23     32.27 o 
   3   4  13      109.40      135.23     24.56 o 
  -4   5  13      204.94      225.93     16.71 o 
  -3   5  13       26.28       29.88      8.87 o 
  -2   5  13      502.34      507.70     22.18 o 
  -1   5  13      185.46      178.67     17.20 o 
   0   5  13      117.43      130.75     17.16 o 
   1   5  13        1.22        2.22      7.23 o 
   2   5  13      429.64      390.60     23.50 o 
   3   5  13       90.13       81.73     14.38 o 
  -3   6  13      152.70      143.72     16.37 o 
  -2   6  13       48.49       43.94      8.68 o 
  -1   6  13      217.27      206.13     15.53 o 
   0   6  13      160.53      144.23     17.68 o 
   1   6  13      602.34      595.04     30.12 o 
   2   6  13      201.40      208.74     18.49 o 
  -2   7  13      189.71      193.83     18.21 o 
  -1   7  13       44.04       44.18     12.27 o 
   0   7  13      187.08      166.77     15.22 o 
   1   7  13      139.68      144.19     16.19 o 
   2   7  13      138.20      139.58     21.85 o 
  -1   8  13       35.50       32.65      8.70 o 
   0   8  13       19.55       17.89      9.42 o 
  -1  -7  14      234.50      240.98     18.97 o 
   0  -7  14      453.52      421.54     32.60 o 
   1  -7  14      153.48      154.03     34.14 o 
  -2  -6  14      279.70      277.26     16.63 o 
  -1  -6  14      581.33      552.79     32.35 o 
   0  -6  14        4.63        4.32      9.72 o 
   1  -6  14       32.59       26.11      9.89 o 
   2  -6  14       35.01       39.16     11.72 o 
  -3  -5  14      228.85      220.33     13.31 o 
  -2  -5  14       44.65       40.10      8.69 o 
  -1  -5  14      550.97      549.78     25.11 o 
   0  -5  14      227.71      236.27     18.36 o 
   1  -5  14      140.20      136.83     15.58 o 
   2  -5  14      557.57      572.55     24.03 o 
  -3  -4  14      575.17      562.76     28.23 o 
  -2  -4  14      392.29      392.98     18.79 o 
  -1  -4  14      220.72      246.25     16.51 o 
   0  -4  14      746.46      736.51     30.67 o 
   1  -4  14      203.41      211.66     21.63 o 
   2  -4  14       97.42      110.06     12.20 o 
   3  -4  14       27.50       29.87     10.27 o 
  -4  -3  14        8.14       10.10      7.19 o 
  -3  -3  14       18.01       23.65      6.64 o 
  -2  -3  14      461.20      449.60     19.52 o 
  -1  -3  14       92.38      113.30     12.00 o 
   0  -3  14      873.57      840.76     34.56 o 
   1  -3  14      567.77      576.38     27.10 o 
   2  -3  14       10.05       14.82      7.35 o 
   3  -3  14        0.19        0.96      6.86 o 
  -4  -2  14      398.23      345.61     18.54 o 
  -3  -2  14      597.48      563.71     19.53 o 
  -2  -2  14      273.82      278.11     15.35 o 
  -1  -2  14      274.33      285.42     16.24 o 
   0  -2  14        1.84       13.82      8.64 o 
   1  -2  14      150.78      169.62     15.07 o 
   2  -2  14      134.40      138.08     19.33 o 
   3  -2  14       19.91       17.65     10.05 o 
  -4  -1  14      104.20       99.69      7.93 o 
  -3  -1  14      123.33      131.40     12.04 o 
  -2  -1  14      494.51      533.01     23.84 o 
  -1  -1  14      231.40      218.54     18.85 o 
   0  -1  14     1143.97     1160.31     37.13 o 
   1  -1  14     1102.92     1081.68     37.16 o 
   2  -1  14      163.85      182.78     19.40 o 
   3  -1  14       60.20       60.43     10.17 o 
  -4   0  14       69.79       79.14      7.47 o 
  -3   0  14     2039.55     1953.63     50.84 o 
  -2   0  14      704.41      698.07     23.84 o 
  -1   0  14        2.26        3.92      6.88 o 
   0   0  14      559.97      547.47     27.97 o 
   1   0  14      400.16      400.44     21.37 o 
   2   0  14      132.07      143.26     17.99 o 
   3   0  14        4.21        4.33      7.07 o 
  -4   1  14      123.07      125.44     20.27 o 
  -3   1  14      106.47      111.09     12.23 o 
  -2   1  14      479.07      473.68     19.58 o 
  -1   1  14      293.64      295.45     15.42 o 
   0   1  14     1117.34     1107.87     42.38 o 
   1   1  14     1057.55     1037.68     36.92 o 
   2   1  14      189.48      185.38     19.34 o 
   3   1  14       68.14       65.61     10.01 o 
  -4   2  14      427.84      424.12     21.74 o 
  -3   2  14      607.70      569.19     23.23 o 
  -2   2  14      316.99      320.33     15.50 o 
  -1   2  14      288.69      281.56     16.25 o 
   0   2  14        1.65       -0.42      8.48 o 
   1   2  14      114.55      126.61     14.57 o 
   2   2  14      111.52      124.65     19.89 o 
   3   2  14       48.49       44.38     13.01 o 
  -4   3  14       23.57       23.97     16.88 o 
  -3   3  14       25.67       19.37     10.44 o 
  -2   3  14      425.76      417.21     18.42 o 
  -1   3  14       82.54       93.65     11.77 o 
   0   3  14      894.36      894.76     32.64 o 
   1   3  14      542.08      529.14     26.34 o 
   2   3  14       19.17       16.95     11.17 o 
   3   3  14        0.12        3.01      6.86 o 
  -3   4  14      505.03      479.81     27.72 o 
  -2   4  14      337.50      350.14     22.41 o 
  -1   4  14      215.29      225.40     48.43 o 
   0   4  14      736.42      716.05     35.25 o 
   1   4  14      177.51      172.87     21.24 o 
   2   4  14      111.71      101.75     14.82 o 
   3   4  14       31.42       33.93     11.05 o 
  -3   5  14      225.82      224.82     12.62 o 
  -2   5  14       33.62       27.15      8.02 o 
  -1   5  14      523.71      533.50     24.42 o 
   0   5  14      200.85      226.31     30.17 o 
   1   5  14      101.68       85.37     18.37 o 
   2   5  14      549.62      521.53     28.71 o 
  -2   6  14      283.28      265.45     16.16 o 
  -1   6  14      548.04      529.00     31.24 o 
   0   6  14        3.57        5.06      9.69 o 
   1   6  14       49.31       51.39     11.83 o 
   2   6  14       34.80       31.28     15.47 o 
  -1   7  14      233.77      255.09     18.79 o 
   0   7  14      419.88      417.22     38.61 o 
   1   7  14      146.83      150.21     39.91 o 
  -1  -6  15       75.13       62.83     13.98 o 
   0  -6  15        7.99        7.26      9.92 o 
  -2  -5  15       16.49       14.31      8.08 o 
  -1  -5  15       11.12        6.76      7.65 o 
   0  -5  15       87.52       85.18     14.17 o 
   1  -5  15      301.36      272.21     38.71 o 
  -3  -4  15       35.05       37.01     11.35 o 
  -2  -4  15       48.32       42.08     10.41 o 
  -1  -4  15      208.15      231.83     17.23 o 
   0  -4  15      193.60      198.58     18.18 o 
   1  -4  15        5.21        5.57     11.34 o 
   2  -4  15      167.99      182.15     15.78 o 
  -3  -3  15        4.38        6.92      6.14 o 
  -2  -3  15      409.46      411.52     24.73 o 
  -1  -3  15       70.73       51.30     13.09 o 
   0  -3  15       98.99      112.95     14.05 o 
   1  -3  15      124.11      117.51     19.61 o 
   2  -3  15      183.98      154.73     18.33 o 
  -3  -2  15       37.97       27.47      7.12 o 
  -2  -2  15       13.94       16.89      8.26 o 
  -1  -2  15       92.55       95.98     11.58 o 
   0  -2  15      260.79      248.66     17.85 o 
   1  -2  15      497.08      505.39     25.76 o 
   2  -2  15       78.27       94.17     14.94 o 
  -3  -1  15      316.86      301.88     15.19 o 
  -2  -1  15      156.88      163.99     14.48 o 
  -1  -1  15        8.19        9.84      6.75 o 
   0  -1  15      543.49      551.39     29.37 o 
   1  -1  15      205.29      202.26     17.52 o 
   2  -1  15      107.55       97.20     13.29 o 
   3  -1  15       25.88       19.52     10.04 o 
  -4   0  15       21.28       14.57      5.49 o 
  -3   0  15        2.56        1.81      8.08 o 
  -2   0  15      229.52      226.45     23.71 o 
  -1   0  15      111.33      119.27     16.12 o 
   0   0  15        4.01       10.37      9.41 o 
   1   0  15        5.65        8.68      7.75 o 
   2   0  15       34.69       38.19     10.68 o 
   3   0  15      314.97      330.82     18.84 o 
  -3   1  15      376.34      372.91     20.89 o 
  -2   1  15      145.11      141.60     37.82 o 
  -1   1  15        9.69        8.35      6.76 o 
   0   1  15      542.85      499.87     28.20 o 
   1   1  15      211.22      232.07     17.56 o 
   2   1  15       65.04       46.30     17.34 o 
   3   1  15       20.13       24.97      8.59 o 
  -3   2  15       32.82       37.88      7.24 o 
  -2   2  15       41.12       41.12      9.93 o 
  -1   2  15       87.34       87.20     11.43 o 
   0   2  15      271.37      252.27     21.54 o 
   1   2  15      513.31      498.37     30.55 o 
   2   2  15       73.91       81.54     13.65 o 
  -3   3  15       12.43       15.05      5.96 o 
  -2   3  15      436.43      421.77     22.25 o 
  -1   3  15       82.65       87.81     11.38 o 
   0   3  15       73.62       78.76     12.81 o 
   1   3  15      146.61      163.34     24.92 o 
   2   3  15      213.71      207.64     18.55 o 
  -3   4  15       40.24       44.28      7.92 o 
  -2   4  15       68.84       70.43      9.61 o 
  -1   4  15      167.98      189.37     21.13 o 
   0   4  15      253.50      243.67     22.92 o 
   1   4  15        6.32       13.28      9.00 o 
   2   4  15      170.73      219.35     22.79 o 
  -2   5  15       16.18       13.60      7.43 o 
  -1   5  15       13.31        2.16      8.16 o 
   0   5  15       58.74       66.43     13.53 o 
   1   5  15      316.64      307.05     23.32 o 
  -1   6  15      113.89      116.04     13.76 o 
   0   6  15       22.24       19.98      9.80 o 
  -1  -5  16       33.36       26.42     11.49 o 
   0  -5  16       47.04       39.64     13.24 o 
  -2  -4  16      208.94      218.12     16.88 o 
  -1  -4  16      352.90      340.56     22.65 o 
   0  -4  16      843.94      810.23     37.15 o 
   1  -4  16      165.97      183.15     32.43 o 
  -2  -3  16      397.74      396.01     19.92 o 
  -1  -3  16      230.07      210.11     18.27 o 
   0  -3  16       11.22       10.61     10.84 o 
   1  -3  16      185.68      217.54     33.66 o 
  -3  -2  16       63.94       61.02     11.56 o 
  -2  -2  16      256.05      285.72     19.65 o 
  -1  -2  16     1029.68      992.36     43.07 o 
   0  -2  16      406.78      418.85     23.76 o 
   1  -2  16      955.58      920.40     56.95 o 
   2  -2  16        2.52        2.40      9.41 o 
  -3  -1  16      138.08      140.73     11.51 o 
  -2  -1  16      441.66      435.40     24.50 o 
  -1  -1  16        9.17       14.93      7.66 o 
   0  -1  16       21.84       25.97      9.93 o 
   1  -1  16       59.06       43.55     24.69 o 
   2  -1  16      121.62      123.50     20.54 o 
  -3   0  16       75.43       72.86     21.37 o 
  -2   0  16      229.66      257.87     16.09 o 
  -1   0  16      295.64      318.96     18.80 o 
   0   0  16      237.11      228.92     20.33 o 
   1   0  16      121.91      118.77     18.04 o 
   2   0  16        9.69       12.90      9.36 o 
  -3   1  16      118.55      119.71     11.51 o 
  -2   1  16      465.62      449.84     30.09 o 
  -1   1  16       10.53        8.55     10.18 o 
   0   1  16       22.00       34.37     10.79 o 
   1   1  16       43.17       35.99     11.14 o 
   2   1  16      113.29      154.32     16.89 o 
  -3   2  16       55.80       56.78      9.05 o 
  -2   2  16      251.29      259.34     16.77 o 
  -1   2  16     1015.85     1004.38     42.59 o 
   0   2  16      441.18      434.80     27.73 o 
   1   2  16      881.81      804.81     35.52 o 
   2   2  16        0.72        1.55      9.09 o 
  -2   3  16      307.77      297.03     18.71 o 
  -1   3  16      261.10      265.45     44.17 o 
   0   3  16       11.18        6.71      8.33 o 
   1   3  16      209.33      214.23     19.98 o 
  -2   4  16      200.13      189.05     15.61 o 
  -1   4  16      374.72      369.80     22.05 o 
   0   4  16      876.85      807.58     54.58 o 
   1   4  16      178.46      155.57     32.23 o 
  -1   5  16       46.15       43.80     10.93 o 
   0   5  16       47.97       45.69     12.96 o 
  -1  -3  17      102.57      101.69     14.44 o 
   0  -3  17      242.06      244.96     20.82 o 
  -2  -2  17       44.89       33.29     17.34 o 
  -1  -2  17      394.48      387.76     22.98 o 
   0  -2  17       55.07       52.56     12.79 o 
  -2  -1  17       22.45       25.14     10.93 o 
  -1  -1  17      134.60      145.77     18.34 o 
   0  -1  17      152.52      129.42     19.08 o 
   1  -1  17       13.76        8.90      9.48 o 
  -2   0  17       26.18       31.39      9.14 o 
  -1   0  17       51.32       48.75     13.31 o 
   0   0  17       16.30       19.69     11.78 o 
   1   0  17      166.32      120.68     16.24 o 
  -2   1  17       18.79       21.65      8.98 o 
  -1   1  17      178.59      168.90     15.73 o 
   0   1  17      132.66      134.86     22.11 o 
   1   1  17       15.81       13.57      9.45 o 
  -2   2  17       51.50       48.01     10.26 o 
  -1   2  17      406.52      409.88     22.78 o 
   0   2  17       63.12       59.86     15.19 o 
  -1   3  17       99.19       94.79     13.95 o 
   0   3  17      214.25      224.05     20.02 o 
                                                 
